# Supplementary material for: Deconvoluting complex correlates of COVID-19 severity with a multi-omic pandemic tracking strategy
Source: Nat Commun. 2022 Aug 30;13:5107. doi: 10.1038/s41467-022-32397-8 (PMC9426371; doi:10.1038/s41467-022-32397-8)
Supplement: Supplementary file 3 — Supplementary Data 1 [file 41467_2022_32397_MOESM3_ESM.xlsx]

## Sheet: summary chart
Ancestry	Chromosome	start	end	p-value range	Mapped Genes	Summary of Associated Traits
Oceanian	1	15418884	17219226	1.3e-05	AGMAT, DNAJC16, ANO7L1, CPLANE2, ARGHEF19, ARGHEF19-AS1, EPHA2, ATP13A2, MFAP2, SDHB, CASP9, CELA2A, CELA2B, CTRC, CLCNKA, CLCNKB, CROCC, CROCCP3, CRPPA,DDI2, PLEKHM2, EFHD2, FAM131C, FBLIM1, RPL12P14, FBXO42, MT1XP1, HSPB7, SRARP, LINC01783, RNU1-1, MFAP2, NECAP2, LINC01772, PADI1, PADI2, LINC02783, SLC25A34-AS1, SPEN, SPATA21, TMEM82, UQCRHL, RPL12P14, ZBTB17, TBC1D3P6	Total PHF-tau and neurofibrilary tangles measurement, (Alzheimer's disease neuropathology), alcohol related disease, Lipid measurements (e.g. Apolipoprotein B, total cholesterol), body measurements, Blood pressure, transaminases, hair loss and testosterone, kidney function, calcium level, cardiovascular disease (e.g. cardiomyopathy), circadian rhythm and neurologic imaging, lung function (FEV/FEC…
Oceanian	3	82454329	82689213	(2.8e-03, 8.6e-03)	LINC2008	Body measurements (eg Waist-hip ratio, BMI, Chronotype, Cognitive markers, pulmonary function tests
Oceanian	4	142565324	143487919	(1.5e-04,9.8e-03)	GAB1, Y_RNA, INPP4B, USP38	Body measurements, alcohol consumption, asthma, breast and nasopharyngeal and blood cancers, kidney function, smoking, ischemic stroke, cardiovascular disease, sex-hormone binding globulin level, blood pressure, PHF-tau measurement, cortical surface area
African	5	35000207	35245750	(1.4e-03, 6.5e-03)	AGXT2, PRLR, U3	Urinary and serum metabolite levels, testosterone levels, chronotype, asymmetrical dimethylarginine level, psychiatric disease, body mass measurements, Insulin-like growth factor 1 level, thyroid disease, DHEAS level, aging
African	6	38814977	39054406	(2.3e-03, 4.4e-03)	DNAH8, DNAH8-AS1, GLP1R	Total PHF-tau (Alzheimer's disease neuropathology), Type 2 Diabetes, smoking status, leptin level, neurologic and psychiatric disease
Oceanian	6	44490126	45436433	(8.2e-04, 2.3e-03)	CDC5L, SUPT3H, HCG27, PRRC2A, RUNX2, HLA-DQB2, TNXB, ZBTB9, ZNRD1ASP	Body measurements, bone density and osteoporosis, Cystatin C level, serum phosphate and alkaline phosphatase level, lung function (FVC), red blood cell and lymphocyte count, neuroimaging and psychiatric disase
Oceanian	7	88194975	89714952	(1.3e-05, 5.2e-04)	ZNF804B, RNU6-274P, KPNA2P2, EIF4A1P13, PQLC1P1, FLNC	Systemic lupus erythematosus, Ovarian cancer, insomnia, bone diseases, serum IgG glycosylation, psychiatric disease, body measurements, hypothyroidizm, Alzheimer's disease, quinolinic acd measurement, isoleucine measurement, omithine measurement, dimethylglycine measurement, cervical cancer
African	7	144767188	145269426	(1.2e-03, 6.9e-03)	TPK1, EI24P4, RPL7P59, RN7SKP174	Total PHF-tau and diffuse plaque measurement, (Alzheimer's disease neuropathology), neurological imaging, psychiatric disease, triacylgluycerol measurements, coronary artery calcification, platelet derived growth factor BB level, lean body mass chronic lymphocytic leukemia,
Oceanian	8	42476993	42615272	0.001	SMIM19, SLC20A2, CHRNB3	Sex hormone binding globulin level, neuroimaging findings, Red blood cell features, acute myeloid leukemia, hemoglobin A1c, urate measurement, Body height
Oceanian	9	73590716	74711707	(2.9e-05, 4.6e-03)	RORB, RORB-AS1, RNA5SP286, INIP, TRPM6, FGD3, RIC1,	testosterone and balding and age at menarche, body measurements, congenital heart disease, asthma, cognitive measures, ovarian cancer, hepatitis B infection, reticulocyte measurements, insomnia and chronotypes, occular measurements
Oceanian	10	17823958	18709344	0.0021	CACNB2, SLC39A12, SLC39A12-AS1, MRC1, NSUN6, ARL5B, AIFM1P1	Inflammatory biomarkers, LDL and APOB levels, transaminase level and liver fibrosis, psychiatric disease, blood cell counts (e.g. neutrophils), diffuse plaque measurement (Alzheimer's disease neuropathology), sudden cardiac arrest, atrial fibrillation, cardiac medication use, electrocardiogram features, blood pressure, stroke, body measurements (eg BMI),
Oceanian	10	86681952	89254304	0.0011	SHLD2, LDB3, BMPR1A, MINPP1, RPS26P38, LIPA, FAS, RNLS, PTEN, RPS26P38, AGAP11, FAM25A, MED6P1, LIPN, SNCG, MMRN2, GLUD1, MIR4679-2, ACTA2, FAS, NUTM2A-AS1, PAPSS2, RCBTB2P1, CH25H, RPL7P34, LIPF, LIPK, ANKRD22, STAMBPL1, LIPN, LIPM, LIPJ, CFL1P1	Hemoglobin and blood cell counts, inflammatory biomarkers, hemoglobin A1C, diabetes, Apolipoprotein A1, coronary artery disease and stent thrombosis, small vessel stroke, electrocardiographic features, thyroid stimulating hormone level, Total PHF-tau (Alzheimer's disease neuropathology), cognitive traits, body measurements, bone mineral density, longevity, uric acid level, physical activity measu…
Oceanian	14	41460382	42249103	0.005	LRFN5, LINC02315	psychiatric disorders (eg Major depressive disorder), neurofibrillary tangles (neuropathology), cervical cancer, liver disease, occular disease (e.g myopia, refractoy measurements), uric acid level
Oceanian	14	43962800	44734273	(1.6e-08, 6.3e-06)	FSCB, LINC02277, LINC02307, LINC02302	Factor VII activity, total amyloid and PHF-tau (Alzheimer's neuropathology), Lewy-body dementia, BMI, diastolic blood pressure, viral infection susceptibility (common cold)
African	21	36748417	38748006	(5.1e-04, 4.2e-03)	DSCR4, KCNJ6, DSCR8, DSCR9, DYRK1A, VPS26C, ERG, LINC00114, HLCS, KCNJ15, LINC01423, MYPL20P1, RIPPLY3, RNU6-696P,TTC3,VPS26B, DYRK1A	paired helical filaments-tau (Alzheimer's neuropathology), Parkinson's disease, electroencephalographic traits, cognitive skills (e.g. linguistics, math), body measurements (e.g. weight), metabolite levels (lysohosphatidylcholines and triacylglycerols), blood cell counts (eg eosinophil count, leukocyte count, hematocrit, platelets), Interleukin-9 levels, HIV-1 replication, IgG glycosylation.
Oceanian	22	34588101	35006361	0.0017	LINC02885, TOPBP1, BMP7	paired helical filaments-tau (Alzheimer's neuropathology)

## Sheet: raw GWAS Catalog Data
Ancestry	Chromosome	Start	End	p-value range	Variant and risk allele	P-value	P-value annotation	RAF	OR	Beta	CI	Mapped gene	Reported trait	Trait(s)	Background trait(s)	Study accession	Location
African	5	35047440	35163719	(1.4e-03, 6.5e-03)	rs80254053-<b>G</b>	1 x 10-8		0.9402	'-	1.0039 unit increase	[0.66-1.35]	PRLR	DNA methylation Hannum age acceleration	aging	'-	GCST90014295	5:35098198
African	5	35047440	35163719	(1.4e-03, 6.5e-03)	rs74370740-<b>C</b>	6 x 10-6	(GLM)	NR	'-	8.9397 unit decrease	[NR]	PRLR	Response to paliperidone in schizophrenia (PANSS score)	response to paliperidone, schizophrenia symptom severity measurement	schizophrenia	GCST004042	5:35162774
African	6	38893215	38939977	(2.3e-03, 4.4e-03)	rs9394554-<b>?</b>	6 x 10-6	(women, model 3)	0.16	'-	0.175 unit increase	NR	DNAH8, DNAH8-AS1	Circulating leptin levels in high cardiovascular risk	leptin measurement	cardiovascular measurement	GCST009532	6:38925377
African	6	38893215	38939977	(2.3e-03, 4.4e-03)	rs10807199-<b>T</b>	3 x 10-8		0.473	1.08	'-	[1.05-1.11]	DNAH8-AS1, DNAH8	Smoking status (heavy vs never)	smoking status measurement	'-	GCST008667	6:38934091
African	6	38893215	38939977	(2.3e-03, 4.4e-03)	rs9470945-<b>A</b>	5 x 10-6	(adjusted for severity)	0.12	1.28	'-	[1.17-1.39]	DNAH8	3-month functional outcome in ischaemic stroke (modified Rankin score)	stroke outcome severity measurement	Ischemic stroke	GCST007673	6:38896606
African	7	144767188	145269426	(1.2e-03, 6.9e-03)	rs10487524-<b>T</b>	9 x 10-6		0.15	1.6	'-	[NR]	'-	Attention deficit hyperactivity disorder	attention deficit hyperactivity disorder	'-	GCST000684	7:145144438
African	7	144767188	145269426	(1.2e-03, 6.9e-03)	rs1731096-<b>?</b>	1 x 10-6		NR	0.771068	'-	[0.67-0.88]	TPK1	Chronic lymphocytic leukemia	chronic lymphocytic leukemia	'-	GCST90027053	7:144786454
African	7	144767188	145269426	(1.2e-03, 6.9e-03)	rs79891433-<b>T</b>	8 x 10-7		NR	'-	0.58515 unit decrease	[0.36-0.81]	'-	Complement factor H-related protein 5 levels	complement factor H-related protein 5 measurement	'-	GCST90026533	7:145180811
African	7	144767188	145269426	(1.2e-03, 6.9e-03)	rs7806345-<b>?</b>	4 x 10-6		NR	'-	0.125 unit decrease	[0.054-0.196]	RPL7P59, EI24P4	Coronary artery calcified atherosclerotic plaque (90 or 130 HU threshold) in type 2 diabetes	coronary artery calcification	type 2 diabetes mellitus	GCST005175	7:145029551
African	7	144767188	145269426	(1.2e-03, 6.9e-03)	rs4375742-<b>?</b> x rs12703633-<b>?</b>	1 x 10-9		NR	'-	'-	'-	No mapped genes x N/A - EI24P4	Diffuse plaques (SNP x SNP interaction)	diffuse plaque measurement	'-	GCST010341	7:144976790
African	7	144767188	145269426	(1.2e-03, 6.9e-03)	rs375080348-<b>A</b>	3 x 10-6		0.228	'-	0.487 unit increase	[0.29-0.69]	TPK1	Iris color (b* coordinate)	eye colour measurement	'-	GCST007741	7:144780854
African	7	144767188	145269426	(1.2e-03, 6.9e-03)	rs58489616-<b>?</b>	2 x 10-8	(Ruminococcus_gnavus)	NR	'-	0.529703 unit increase	[0.35-0.71]	EI24P4	Gut microbiota relative abundance (bacterial taxa)	gut microbiome measurement	'-	GCST008903	7:144952897
African	7	144767188	145269426	(1.2e-03, 6.9e-03)	rs79144590-<b>C</b>	2 x 10-6	(F_Veillonellaceae_RNT)	0.0179603	'-	0.500183 unit increase	[0.29-0.71]	TPK1	Gut microbiota (bacterial taxa, rank normal transformation method)	gut microbiome measurement	'-	GCST010397	7:144783197
African	7	144767188	145269426	(1.2e-03, 6.9e-03)	rs568629182-<b>T</b>	5 x 10-6		0.0012	'-	1.5567 unit increase	[0.89-2.23]	EI24P4, RN7SKP174	Lean body mass	lean body mass	'-	GCST008153	7:144937635
African	7	144767188	145269426	(1.2e-03, 6.9e-03)	rs12531488-<b>?</b>	1 x 10-6	(multiple phenotypes)	NR	'-	'-	'-	'-	Brain imaging	neuroimaging measurement	'-	GCST000573	7:145194993
African	7	144767188	145269426	(1.2e-03, 6.9e-03)	rs62495852-<b>T</b>	4 x 10-6		0.202	'-	0.42 unit decrease	[0.24-0.6]	RPL7P59	Nicotine withdrawal symptom count	nicotine withdrawal symptom count	'-	GCST006303	7:145131321
African	7	144767188	145269426	(1.2e-03, 6.9e-03)	rs2000187-<b>?</b> x rs1525731-<b>?</b>	3 x 10-8		NR	'-	'-	'-	No mapped genes	Total PHF-tau (SNP x SNP interaction)	PHF-tau measurement	'-	GCST010340	7:145151909
African	7	144767188	145269426	(1.2e-03, 6.9e-03)	rs11766649-<b>G</b>	4 x 10-6		'-	'-	0.0908 SD units decrease	[0.052-0.129]	'-	Platelet-derived growth factor BB levels	platelet-derived growth factor BB measurement	'-	GCST004432	7:145142154
African	7	144767188	145269426	(1.2e-03, 6.9e-03)	rs10229222-<b>T</b>	2 x 10-8	(ME1)	0.01394	'-	0.09478 unit increase	NR	'-	Protein quantitative trait loci (liver)	protein measurement	'-	GCST011427	7:145186379
African	7	144767188	145269426	(1.2e-03, 6.9e-03)	rs10224227-<b>?</b>	7 x 10-6	(TAG 54:3)	NR	'-	0.6435766 unit decrease	[0.36-0.92]	RN7SKP174	Metabolite levels	triacylglycerol 54:3 measurement	'-	GCST009391	7:144889718
African	21	36748417	38748006	(5.1e-04, 4.2e-03)	rs16994935-<b>?</b>	2 x 10-6	(Latino)	NR	'-	0.6174 unit decrease	[NR]	VPS26C, DYRK1A	3-hydroxy-1-methylpropylmercapturic acid levels in smokers	3-hydroxy-1-methylpropylmercapturic acid measurement	smoking behavior	GCST002957	21:37299116
African	21	36748417	38748006	(5.1e-04, 4.2e-03)	rs2836411-<b>T</b>	6 x 10-9		0.369	1.113	'-	[1.074-1.154]	ERG	Abdominal aortic aneurysm	Abdominal Aortic Aneurysm	'-	GCST003877	21:38447907
African	21	36748417	38748006	(5.1e-04, 4.2e-03)	rs2835982-<b>A</b>	1 x 10-7		0.31784	'-	0.29058614 unit increase	[0.18-0.4]	KCNJ6	Vaginal discharge (smell)	abnormal vaginal discharge smell	'-	GCST006654	21:37816074
African	21	36748417	38748006	(5.1e-04, 4.2e-03)	rs2212597-<b>?</b>	5 x 10-11		'-	'-	'-	'-	ERG	Refractive error	Abnormality of refraction	'-	GCST010002	21:38611480
African	21	36748417	38748006	(5.1e-04, 4.2e-03)	rs2065306-<b>C</b>, rs2211866-<b>A</b>, rs2836303-<b>T</b>, rs2236607-<b>C</b>, rs9981890-<b>C</b>, rs2836292-<b>C</b>	3 x 10-15		0.005	'-	'-	'-	KCNJ15 - LINC01423; No mapped genes; No mapped genes; No mapped genes; No mapped genes; No mapped genes	Core binding factor acute myeloid leukemia	acute myeloid leukemia	'-	GCST008413	21:38307523
African	21	36748417	38748006	(5.1e-04, 4.2e-03)	rs2065306-<b>C</b>, rs2211866-<b>A</b>, rs2836303-<b>T</b>, rs2236607-<b>C</b>, rs9981890-<b>C</b>, rs2836292-<b>T</b>	4 x 10-9		0.186	'-	'-	'-	KCNJ15 - LINC01423; No mapped genes; No mapped genes; No mapped genes; No mapped genes; No mapped genes	Core binding factor acute myeloid leukemia	acute myeloid leukemia	'-	GCST008413	21:38307523
African	21	36748417	38748006	(5.1e-04, 4.2e-03)	rs2835750-<b>?</b>	2 x 10-17		NR	'-	'-	'-	DYRK1A	Adolescent idiopathic scoliosis	adolescent idiopathic scoliosis	'-	GCST006287	21:37446358
African	21	36748417	38748006	(5.1e-04, 4.2e-03)	rs57941717-<b>T</b>	4 x 10-16		0.2528	'-	0.2908 unit increase	[0.22-0.36]	MRPL20P1, RIPPLY3	Intrinsic epigenetic age acceleration	aging	'-	GCST90014290	21:37001879
African	21	36748417	38748006	(5.1e-04, 4.2e-03)	rs11910597-<b>?</b>	6 x 10-15		NR	'-	'-	'-	RIPPLY3	Intrinsic epigenetic age acceleration	aging	'-	GCST90014302	21:37012646
African	21	36748417	38748006	(5.1e-04, 4.2e-03)	rs117870289-<b>T</b>	1 x 10-16		0.0149	'-	0.0639 unit decrease	[0.049-0.079]	ERG	Appendicular lean mass	appendicular lean mass	'-	GCST90000025	21:38611524
African	21	36748417	38748006	(5.1e-04, 4.2e-03)	rs2298333-<b>T</b>	1 x 10-43		0.5677	'-	0.0267 unit decrease	[0.023-0.03]	KCNJ15	Appendicular lean mass	appendicular lean mass	'-	GCST90000025	21:38302059
African	21	36748417	38748006	(5.1e-04, 4.2e-03)	rs35568883-<b>A</b>	1 x 10-7	(additive)	NR	'-	0.692 unit increase	[0.131-0.435]	ERG	Atopic dermatitis (moderate to severe)	atopic eczema	'-	GCST90086172	21:38488333
African	21	36748417	38748006	(5.1e-04, 4.2e-03)	rs1787402-<b>C</b>	3 x 10-8		0.4	'-	0.007 unit decrease	[0.005-0.009]	KCNJ6	Externalizing behaviour (multivariate analysis)	attention deficit hyperactivity disorder, substance abuse, antisocial behaviour measurement	'-	GCST90061435	21:37666688
African	21	36748417	38748006	(5.1e-04, 4.2e-03)	rs9976326-<b>T</b>	1 x 10-8		0.25	1.19	'-	[1.12-1.26]	ERG	B-cell acute lymphoblastic leukaemia	B-cell acute lymphoblastic leukemia	'-	GCST009638	21:38404563
African	21	36748417	38748006	(5.1e-04, 4.2e-03)	rs9976326-<b>T</b>	5 x 10-9		0.25	1.33	'-	[1.21-1.46]	ERG	B-cell acute lymphoblastic leukaemia (high-hyperdiploidy)	B-cell acute lymphoblastic leukemia	'-	GCST009637	21:38404563
African	21	36748417	38748006	(5.1e-04, 4.2e-03)	rs11702209-<b>G</b>	3 x 10-19		0.118451	'-	0.030930871 unit decrease	[0.024-0.038]	DYRK1A	Basophil count	basophil count	'-	GCST90002379	21:37436126
African	21	36748417	38748006	(5.1e-04, 4.2e-03)	rs78762153-<b>T</b>	3 x 10-60		0.921356	'-	0.155886 SD units decrease	[0.14-0.17]	ERG	Basophil count	basophil count	'-	GCST90002293	21:38473352
African	21	36748417	38748006	(5.1e-04, 4.2e-03)	rs80109907-<b>A</b>	1 x 10-70		0.0203194	'-	'-	'-	ERG	Basophil count	basophil count	'-	GCST90002296	21:38479032
African	21	36748417	38748006	(5.1e-04, 4.2e-03)	rs78762153-<b>C</b>	4 x 10-60		0.082131	'-	0.137516 unit increase	[0.12-0.15]	ERG	Basophil count	basophil count	'-	GCST90018726	21:38473352
African	21	36748417	38748006	(5.1e-04, 4.2e-03)	rs78762153-<b>C</b>	9 x 10-49		NR	'-	0.1073 unit increase	[0.093-0.122]	ERG	Basophil count	basophil count	'-	GCST90018946	21:38473352
African	21	36748417	38748006	(5.1e-04, 4.2e-03)	rs78762153-<b>?</b>	1 x 10-43		NR	'-	0.1519 unit increase	[0.13-0.17]	ERG	White blood cell count (basophil)	basophil count	'-	GCST005976	21:38473352
African	21	36748417	38748006	(5.1e-04, 4.2e-03)	rs7275212-<b>T</b>	2 x 10-18	(basophil count)	0.08	'-	0.197 unit increase	[0.16-0.24]	ERG	White blood cell types	basophil count	'-	GCST001134	21:38480628
African	21	36748417	38748006	(5.1e-04, 4.2e-03)	rs141243103-<b>G</b>	8 x 10-13		0.372764	'-	0.016489472 unit increase	[0.012-0.021]	KCNJ15	Basophil count	basophil count	'-	GCST90002379	21:38182537
African	21	36748417	38748006	(5.1e-04, 4.2e-03)	rs58030288-<b>T</b>	2 x 10-9		0.0097	'-	0.1101408 unit increase	[0.074-0.146]	ERG	Sum eosinophil basophil counts	basophil count, eosinophil count	'-	GCST004624	21:38482555
African	21	36748417	38748006	(5.1e-04, 4.2e-03)	rs11702209-<b>G</b>	2 x 10-11		0.118457	'-	0.02316007 unit decrease	[0.016-0.03]	DYRK1A	Basophil percentage of white cells	basophil percentage of leukocytes	'-	GCST90002380	21:37436126
African	21	36748417	38748006	(5.1e-04, 4.2e-03)	rs141243103-<b>G</b>	9 x 10-19		0.372759	'-	0.020385135 unit increase	[0.016-0.025]	KCNJ15	Basophil percentage of white cells	basophil percentage of leukocytes	'-	GCST90002380	21:38182537
African	21	36748417	38748006	(5.1e-04, 4.2e-03)	rs75518158-<b>C</b>	2 x 10-8		0.033198	'-	0.039915 unit increase	[0.026-0.054]	RIPPLY3, RNU6-696P	Birth weight	birth weight	'-	GCST008362	21:37021267
African	21	36748417	38748006	(5.1e-04, 4.2e-03)	rs2836329-<b>C</b>	7 x 10-10		NR	'-	0.0191784 unit increase	[0.013-0.025]	ERG, LINC01423	Hip circumference adjusted for BMI	BMI-adjusted hip circumference	'-	GCST90020028	21:38350991
African	21	36748417	38748006	(5.1e-04, 4.2e-03)	rs111986589-<b>ATCACTCTG</b>	3 x 10-9		NR	'-	0.0170003 unit increase	[0.011-0.023]	KCNJ15	Hip circumference adjusted for BMI	BMI-adjusted hip circumference	'-	GCST90020028	21:38243459
African	21	36748417	38748006	(5.1e-04, 4.2e-03)	rs778237090-<b>G</b>	5 x 10-8		NR	'-	0.0192776 unit increase	[0.012-0.026]	KCNJ15	Hip circumference adjusted for BMI	BMI-adjusted hip circumference	'-	GCST90020028	21:38261089
African	21	36748417	38748006	(5.1e-04, 4.2e-03)	rs9983533-<b>G</b>	6 x 10-10		NR	'-	0.0223363 unit increase	[0.015-0.029]	KCNJ15	Hip circumference adjusted for BMI	BMI-adjusted hip circumference	'-	GCST90020028	21:38299060
African	21	36748417	38748006	(5.1e-04, 4.2e-03)	rs2211864-<b>T</b>	8 x 10-9		NR	'-	0.0177778 unit increase	[0.012-0.024]	KCNJ15	Hip circumference adjusted for BMI	BMI-adjusted hip circumference	'-	GCST012227	21:38254552
African	21	36748417	38748006	(5.1e-04, 4.2e-03)	rs56248825-<b>T</b>	1 x 10-8		NR	'-	0.0257025 unit increase	[0.017-0.035]	KCNJ6, DSCR4	Hip circumference adjusted for BMI	BMI-adjusted hip circumference	'-	GCST90020028	21:38092921
African	21	36748417	38748006	(5.1e-04, 4.2e-03)	rs9976787-<b>G</b>	3 x 10-14		NR	'-	0.0223775 unit increase	[0.017-0.028]	LINC01423, KCNJ15	Hip circumference adjusted for BMI	BMI-adjusted hip circumference	'-	GCST90020028	21:38318150
African	21	36748417	38748006	(5.1e-04, 4.2e-03)	rs2836171-<b>A</b>	3 x 10-14		NR	'-	0.0219106 unit decrease	[0.016-0.028]	DSCR8	A body shape index	BMI-adjusted waist circumference	'-	GCST90020024	21:38154315
African	21	36748417	38748006	(5.1e-04, 4.2e-03)	rs9305635-<b>G</b>	6 x 10-9		NR	'-	0.0176633 unit decrease	[0.012-0.024]	KCNJ15	A body shape index	BMI-adjusted waist circumference	'-	GCST90020024	21:38210133
African	21	36748417	38748006	(5.1e-04, 4.2e-03)	rs12329856-<b>T</b>	2 x 10-8		NR	'-	0.0203769 unit decrease	[0.013-0.028]	KCNJ15	A body shape index	BMI-adjusted waist circumference	'-	GCST90020024	21:38302648
African	21	36748417	38748006	(5.1e-04, 4.2e-03)	rs113321764-<b>G</b>	3 x 10-10		NR	'-	0.0186155 unit decrease	[0.013-0.024]	KCNJ15	A body shape index	BMI-adjusted waist circumference	'-	GCST90020024	21:38304059
African	21	36748417	38748006	(5.1e-04, 4.2e-03)	rs10460716-<b>?</b>	2 x 10-17		NR	'-	'-	'-	DSCR4, KCNJ6	Waist-to-hip ratio adjusted for BMI	BMI-adjusted waist-hip ratio	'-	GCST009858	21:38084132
African	21	36748417	38748006	(5.1e-04, 4.2e-03)	rs2836171-<b>A</b>	2 x 10-15		NR	'-	0.0225856 unit decrease	[0.017-0.028]	DSCR8	Waist-hip index	BMI-adjusted waist-hip ratio	'-	GCST90020027	21:38154315
African	21	36748417	38748006	(5.1e-04, 4.2e-03)	rs2836162-<b>A</b>	1 x 10-16		0.6035	'-	0.0146 unit increase	[0.011-0.018]	DSCR8	Waist-to-hip ratio adjusted for BMI	BMI-adjusted waist-hip ratio	'-	GCST008994	21:38132262
African	21	36748417	38748006	(5.1e-04, 4.2e-03)	rs2836171-<b>A</b>	3 x 10-16		NR	'-	0.0233352 unit decrease	[0.018-0.029]	DSCR8	Waist-to-hip ratio adjusted for BMI	BMI-adjusted waist-hip ratio	'-	GCST90020025	21:38154315
African	21	36748417	38748006	(5.1e-04, 4.2e-03)	rs9305635-<b>G</b>	2 x 10-9		NR	'-	0.0181006 unit decrease	[0.012-0.024]	KCNJ15	Waist-hip index	BMI-adjusted waist-hip ratio	'-	GCST90020027	21:38210133
African	21	36748417	38748006	(5.1e-04, 4.2e-03)	rs13050229-<b>A</b>	3 x 10-9		NR	'-	0.0190979 unit decrease	[0.013-0.025]	KCNJ15	Waist-hip index	BMI-adjusted waist-hip ratio	'-	GCST90020027	21:38272464
African	21	36748417	38748006	(5.1e-04, 4.2e-03)	rs12329856-<b>T</b>	3 x 10-10		NR	'-	0.0226896 unit decrease	[0.016-0.03]	KCNJ15	Waist-hip index	BMI-adjusted waist-hip ratio	'-	GCST90020027	21:38302648
African	21	36748417	38748006	(5.1e-04, 4.2e-03)	rs113321764-<b>G</b>	2 x 10-12		NR	'-	0.020695 unit decrease	[0.015-0.026]	KCNJ15	Waist-hip index	BMI-adjusted waist-hip ratio	'-	GCST90020027	21:38304059
African	21	36748417	38748006	(5.1e-04, 4.2e-03)	rs2836262-<b>?</b>	3 x 10-8		NR	'-	'-	'-	KCNJ15	Waist-to-hip ratio adjusted for BMI	BMI-adjusted waist-hip ratio	'-	GCST009858	21:38267945
African	21	36748417	38748006	(5.1e-04, 4.2e-03)	rs2836179-<b>G</b>	3 x 10-19		0.6	'-	0.017 unit increase	[0.013-0.021]	KCNJ15	Waist-to-hip ratio adjusted for BMI	BMI-adjusted waist-hip ratio	'-	GCST008733	21:38172065
African	21	36748417	38748006	(5.1e-04, 4.2e-03)	rs9305635-<b>G</b>	7 x 10-10		NR	'-	0.0185198 unit decrease	[0.013-0.024]	KCNJ15	Waist-to-hip ratio adjusted for BMI	BMI-adjusted waist-hip ratio	'-	GCST90020025	21:38210133
African	21	36748417	38748006	(5.1e-04, 4.2e-03)	rs13050229-<b>A</b>	9 x 10-10		NR	'-	0.0196864 unit decrease	[0.013-0.026]	KCNJ15	Waist-to-hip ratio adjusted for BMI	BMI-adjusted waist-hip ratio	'-	GCST90020025	21:38272464
African	21	36748417	38748006	(5.1e-04, 4.2e-03)	rs12329856-<b>T</b>	6 x 10-11		NR	'-	0.0235978 unit decrease	[0.017-0.031]	KCNJ15	Waist-to-hip ratio adjusted for BMI	BMI-adjusted waist-hip ratio	'-	GCST90020025	21:38302648
African	21	36748417	38748006	(5.1e-04, 4.2e-03)	rs140708629-<b>T</b>	8 x 10-14		NR	'-	0.0220346 unit decrease	[0.016-0.028]	KCNJ15, LINC01423	Waist-to-hip ratio adjusted for BMI	BMI-adjusted waist-hip ratio	'-	GCST90020025	21:38318058
African	21	36748417	38748006	(5.1e-04, 4.2e-03)	rs2257130-<b>T</b>	3 x 10-8		NR	'-	0.0172552 unit increase	[0.011-0.023]	KCNJ6, DSCR4	Waist-hip index	BMI-adjusted waist-hip ratio	'-	GCST90020027	21:38049272
African	21	36748417	38748006	(5.1e-04, 4.2e-03)	rs2257130-<b>T</b>	2 x 10-8		NR	'-	0.0173819 unit increase	[0.011-0.023]	KCNJ6, DSCR4	Waist-to-hip ratio adjusted for BMI	BMI-adjusted waist-hip ratio	'-	GCST90020025	21:38049272
African	21	36748417	38748006	(5.1e-04, 4.2e-03)	rs9789910-<b>?</b>	3 x 10-10		NR	'-	'-	'-	LINC01423, ERG	Waist-to-hip ratio adjusted for BMI	BMI-adjusted waist-hip ratio	'-	GCST009858	21:38336635
African	21	36748417	38748006	(5.1e-04, 4.2e-03)	rs56180262-<b>?</b>	1 x 10-8		NR	'-	'-	'-	ERG	Height	body height	'-	GCST007841	21:38433581
African	21	36748417	38748006	(5.1e-04, 4.2e-03)	rs117870289-<b>?</b>	1 x 10-11		NR	'-	'-	'-	ERG	Height	body height	'-	GCST007841	21:38611524
African	21	36748417	38748006	(5.1e-04, 4.2e-03)	rs9983358-<b>A</b>	1 x 10-46		NR	'-	0.0191 unit decrease	[0.017-0.022]	KCNJ15	Height	body height	'-	GCST90018959	21:38298850
African	21	36748417	38748006	(5.1e-04, 4.2e-03)	rs140708629-<b>?</b>	4 x 10-19		NR	'-	0.028287752 unit decrease	[0.022-0.034]	KCNJ15, LINC01423	Height	body height	'-	GCST008839	21:38318058
African	21	36748417	38748006	(5.1e-04, 4.2e-03)	rs9976812-<b>?</b>	2 x 10-54		NR	'-	'-	'-	KCNJ15, LINC01423	Height	body height	'-	GCST007841	21:38318323
African	21	36748417	38748006	(5.1e-04, 4.2e-03)	rs2410017-<b>T</b>	2 x 10-17		0.345826	'-	0.0188819 unit decrease	[0.015-0.023]	LINC01423, KCNJ15	Height	body height	'-	GCST90018739	21:38318297
African	21	36748417	38748006	(5.1e-04, 4.2e-03)	rs1155786-<b>?</b>	3 x 10-17		NR	'-	'-	'-	TTC3	Height	body height	'-	GCST007841	21:37075725
African	21	36748417	38748006	(5.1e-04, 4.2e-03)	rs17193211-<b>?</b>	8 x 10-9		NR	'-	'-	'-	DYRK1A	Body mass index	body mass index	'-	GCST009871	21:37513203
African	21	36748417	38748006	(5.1e-04, 4.2e-03)	rs17193211-<b>T</b>	2 x 10-9		0.0695	'-	0.0209 unit decrease	[0.014-0.028]	DYRK1A	Body mass index	body mass index	'-	GCST009004	21:37513203
African	21	36748417	38748006	(5.1e-04, 4.2e-03)	rs17193211-<b>?</b>	9 x 10-9		NR	'-	'-	'-	DYRK1A	Body mass index	body mass index	'-	GCST007039	21:37513203
African	21	36748417	38748006	(5.1e-04, 4.2e-03)	rs35772885-<b>TA</b>	9 x 10-13		NR	'-	0.0124 unit decrease	[0.0091-0.0157]	KCNJ15, LINC01423	Weight	body weight	'-	GCST90018949	21:38318833
African	21	36748417	38748006	(5.1e-04, 4.2e-03)	rs111610752-<b>?</b>	5 x 10-7	(French Canadians)	'-	3.29836	'-	'-	HLCS	Intracranial aneurysm	brain aneurysm	'-	GCST005576	21:36778953
African	21	36748417	38748006	(5.1e-04, 4.2e-03)	rs2836472-<b>T</b>	9 x 10-14		0.43	'-	7.45 z score increase	'-	ERG	Vertex-wise sulcal depth	brain measurement	'-	GCST90095129	21:38526465
African	21	36748417	38748006	(5.1e-04, 4.2e-03)	rs9974178-<b>A</b>	3 x 10-8		0.57982	'-	0.011167 unit decrease	[0.0072-0.0151]	DYRK1A, KCNJ6	C-reactive protein levels	C-reactive protein measurement	'-	GCST009777	21:37574227
African	21	36748417	38748006	(5.1e-04, 4.2e-03)	rs139061363-<b>C</b>	1 x 10-9		0.002548	'-	3.97 unit increase	[2.7-5.24]	DYRK1A	Treatment or medication use - terbinafine (UKB data field 20003_1140927328)	clinical treatment	'-	GCST90042359	21:37402930
African	21	36748417	38748006	(5.1e-04, 4.2e-03)	rs62222030-<b>C</b>	3 x 10-6		0.0746	1.41	'-	[1.23-1.59]	KCNJ6, DSCR4	Clostridioides difficle infection	clostridium difficile infection	'-	GCST012277	21:37991668
African	21	36748417	38748006	(5.1e-04, 4.2e-03)	rs460214-<b>?</b>	6 x 10-6	(post-treatment)	0.269	'-	'-	'-	ERG	Response to cognitive-behavioural therapy in anxiety disorder	cognitive behavioural therapy	anxiety disorder	GCST003469	21:38634157
African	21	36748417	38748006	(5.1e-04, 4.2e-03)	rs8130408-<b>A</b>	2 x 10-8		0.255786	'-	0.00901268 unit decrease	[0.0058-0.0122]	KCNJ6	Body size at age 10	comparative body size at age 10, self-reported	'-	GCST010989	21:37864836
African	21	36748417	38748006	(5.1e-04, 4.2e-03)	rs2836633-<b>A</b>	7 x 10-6		0.5349	'-	0.0285 unit decrease	[0.016-0.041]	LINC00114, ERG	Coronary artery disease	coronary artery disease	'-	GCST005196	21:38695521
African	21	36748417	38748006	(5.1e-04, 4.2e-03)	rs74680252-<b>?</b>	2 x 10-7		NR	'-	0.24994965 unit decrease	[0.16-0.34]	ERG	COVID-19 (covid vs negative)	COVID-19	'-	GCST90027245	21:38568884
African	21	36748417	38748006	(5.1e-04, 4.2e-03)	rs117870289-<b>T</b>	2 x 10-8		0.4917	'-	0.7768 mmHg decrease	[0.51-1.05]	ERG	Diastolic blood pressure	diastolic blood pressure	'-	GCST007268	21:38611524
African	21	36748417	38748006	(5.1e-04, 4.2e-03)	rs117870289-<b>C</b>	1 x 10-6		'-	'-	0.537 unit increase	'-	ERG	Diastolic blood pressure	diastolic blood pressure	'-	GCST007094	21:38611524
African	21	36748417	38748006	(5.1e-04, 4.2e-03)	rs8132920-<b>T</b>	4 x 10-13		NR	'-	0.0163 unit increase	[0.012-0.021]	ERG	Diastolic blood pressure	diastolic blood pressure	'-	GCST90018952	21:38656019
African	21	36748417	38748006	(5.1e-04, 4.2e-03)	rs13864-<b>T</b>	8 x 10-6		0.2871	'-	0.1606 unit decrease	[0.09-0.231]	DSCR9	Schizophrenia, bipolar disorder or recurrent major depressive disorder x sex interaction	disease recurrence, unipolar depression, schizophrenia, sex interaction measurement, bipolar disorder	'-	GCST012295	21:37221319
African	21	36748417	38748006	(5.1e-04, 4.2e-03)	rs2835718-<b>C</b>	1 x 10-24		0.116242	'-	0.03538993 unit decrease	[0.029-0.042]	DYRK1A	Eosinophil counts	eosinophil count	'-	GCST90002381	21:37409446
African	21	36748417	38748006	(5.1e-04, 4.2e-03)	rs73203938-<b>T</b>	2 x 10-23		0.111144	'-	'-	'-	DYRK1A	Eosinophil counts	eosinophil count	'-	GCST90002302	21:37367978
African	21	36748417	38748006	(5.1e-04, 4.2e-03)	rs2835718-<b>C</b>	7 x 10-26		0.116181	'-	0.032619 SD unit decrease	[0.027-0.039]	DYRK1A	Eosinophil counts	eosinophil count	'-	GCST90002298	21:37409446
African	21	36748417	38748006	(5.1e-04, 4.2e-03)	rs2835718-<b>C</b>	1 x 10-14		NR	'-	0.0209 unit decrease	[0.016-0.026]	DYRK1A	Eosinophil counts	eosinophil count	'-	GCST90018953	21:37409446
African	21	36748417	38748006	(5.1e-04, 4.2e-03)	rs17814633-<b>?</b>	3 x 10-19		NR	'-	'-	'-	DYRK1A	Eosinophil counts	eosinophil count	'-	GCST007065	21:37397354
African	21	36748417	38748006	(5.1e-04, 4.2e-03)	rs80109907-<b>A</b>	2 x 10-10		0.009156	'-	0.074481525 unit increase	[0.052-0.097]	ERG	Eosinophil counts	eosinophil count	'-	GCST90002381	21:38479032
African	21	36748417	38748006	(5.1e-04, 4.2e-03)	rs80109907-<b>A</b>	6 x 10-16		0.020929	'-	'-	'-	ERG	Eosinophil counts	eosinophil count	'-	GCST90002302	21:38479032
African	21	36748417	38748006	(5.1e-04, 4.2e-03)	rs80109907-<b>A</b>	6 x 10-15		0.009404	'-	0.080963 SD unit increase	[0.061-0.101]	ERG	Eosinophil counts	eosinophil count	'-	GCST90002298	21:38479032
African	21	36748417	38748006	(5.1e-04, 4.2e-03)	rs80109907-<b>A</b>	3 x 10-12		NR	'-	0.0427 unit increase	[0.031-0.055]	ERG	Eosinophil counts	eosinophil count	'-	GCST90018953	21:38479032
African	21	36748417	38748006	(5.1e-04, 4.2e-03)	rs80109907-<b>?</b>	5 x 10-10		NR	'-	'-	'-	ERG	Eosinophil counts	eosinophil count	'-	GCST007065	21:38479032
African	21	36748417	38748006	(5.1e-04, 4.2e-03)	rs2835718-<b>C</b>	4 x 10-15		0.116242	'-	0.027149307 unit decrease	[0.02-0.034]	DYRK1A	Eosinophil percentage of white cells	eosinophil percentage of leukocytes	'-	GCST90002382	21:37409446
African	21	36748417	38748006	(5.1e-04, 4.2e-03)	rs80109907-<b>A</b>	2 x 10-9		0.009158	'-	0.07056947 unit increase	[0.048-0.093]	ERG	Eosinophil percentage of white cells	eosinophil percentage of leukocytes	'-	GCST90002382	21:38479032
African	21	36748417	38748006	(5.1e-04, 4.2e-03)	rs35042034-<b>A</b>	8 x 10-17		0.16846	'-	0.024706392 unit decrease	[0.019-0.031]	ERG	Red blood cell count	erythrocyte count	'-	GCST90002403	21:38465700
African	21	36748417	38748006	(5.1e-04, 4.2e-03)	rs35042034-<b>A</b>	2 x 10-13		NR	'-	0.0155 unit decrease	[0.011-0.02]	ERG	Red blood cell count	erythrocyte count	'-	GCST90018971	21:38465700
African	21	36748417	38748006	(5.1e-04, 4.2e-03)	rs35042034-<b>?</b>	8 x 10-21		NR	'-	'-	'-	ERG	Red blood cell count	erythrocyte count	'-	GCST007069	21:38465700
African	21	36748417	38748006	(5.1e-04, 4.2e-03)	rs12481910-<b>C</b>	6 x 10-10		0.084939	'-	0.024595972 unit decrease	[0.017-0.032]	HLCS	Red blood cell count	erythrocyte count	'-	GCST90002403	21:36796145
African	21	36748417	38748006	(5.1e-04, 4.2e-03)	rs12481910-<b>?</b>	2 x 10-9		NR	'-	'-	'-	HLCS	Red blood cell count	erythrocyte count	'-	GCST007069	21:36796145
African	21	36748417	38748006	(5.1e-04, 4.2e-03)	rs1003719-<b>A</b>	2 x 10-10	(CHS1)	NR	'-	0.1 % decrease	[NR]	TTC3	Eye color traits	eye color	'-	GCST000685	21:37118795
African	21	36748417	38748006	(5.1e-04, 4.2e-03)	rs2835872-<b>G</b>	5 x 10-10		0.681	'-	0.145 unit decrease	[NR]	KCNJ6	Electroencephalographic traits in alcoholism	frontal theta oscillation measurement	alcohol dependence	GCST001503	21:37654970
African	21	36748417	38748006	(5.1e-04, 4.2e-03)	rs8132375-<b>C</b>	9 x 10-6		0.26	'-	5.52 unit increase	NR	KCNJ6	Response to placebo treatment in childhood asthma (FVC change)	FVC change measurement, response to placebo	childhood onset asthma	GCST009276	21:37763184
African	21	36748417	38748006	(5.1e-04, 4.2e-03)	rs80109907-<b>A</b>	3 x 10-9		0.0096	'-	0.1084824 unit increase	[0.073-0.144]	ERG	Granulocyte percentage of myeloid white cells	granulocyte percentage of myeloid white cells	'-	GCST004608	21:38479032
African	21	36748417	38748006	(5.1e-04, 4.2e-03)	rs2836049-<b>C</b>	7 x 10-6		'-	'-	0.1896 SD units decrease	[0.11-0.27]	KCNJ6	Growth-regulated protein alpha levels	growth-regulated alpha protein measurement	'-	GCST004457	21:37912334
African	21	36748417	38748006	(5.1e-04, 4.2e-03)	rs2835692-<b>?</b>	5 x 10-8		NR	'-	0.68 percent increase	NR	DYRK1A, VPS26C	Gut microbiota (beta diversity)	gut microbiome measurement	'-	GCST003876	21:37298033
African	21	36748417	38748006	(5.1e-04, 4.2e-03)	rs2836565-<b>A</b>	2 x 10-6	(female)	0.04	'-	0.263 unit decrease	[0.16-0.37]	ERG	Gut microbiota relative abundance (Blautia)	gut microbiome measurement	'-	GCST90006996	21:38604777
African	21	36748417	38748006	(5.1e-04, 4.2e-03)	rs2836613-<b>?</b>	3 x 10-38		NR	'-	0.0303614 unit decrease	[0.026-0.035]	ERG, LINC00114	Heel bone mineral density	heel bone mineral density	'-	GCST006433	21:38675252
African	21	36748417	38748006	(5.1e-04, 4.2e-03)	rs2836613-<b>G</b>	1 x 10-42		0.246865	'-	0.0296705 unit decrease	[0.025-0.034]	ERG, LINC00114	Heel bone mineral density	heel bone mineral density	'-	GCST006979	21:38675252
African	21	36748417	38748006	(5.1e-04, 4.2e-03)	rs2836613-<b>G</b>	3 x 10-11	(women)	0.248639	'-	0.0359405 unit decrease	[0.025-0.047]	ERG, LINC00114	Heel bone mineral density	heel bone mineral density	'-	GCST006288	21:38675252
African	21	36748417	38748006	(5.1e-04, 4.2e-03)	rs2836613-<b>G</b>	4 x 10-17		0.247835	'-	0.0323954 unit decrease	[0.025-0.04]	ERG, LINC00114	Heel bone mineral density	heel bone mineral density	'-	GCST006288	21:38675252
African	21	36748417	38748006	(5.1e-04, 4.2e-03)	rs2836613-<b>G</b>	8 x 10-8	(men)	0.246914	'-	0.0314461 unit decrease	[0.02-0.043]	ERG, LINC00114	Heel bone mineral density	heel bone mineral density	'-	GCST006288	21:38675252
African	21	36748417	38748006	(5.1e-04, 4.2e-03)	rs2836613-<b>?</b>	5 x 10-41		NR	'-	'-	'-	ERG, LINC00114	Heel bone mineral density	heel bone mineral density	'-	GCST007066	21:38675252
African	21	36748417	38748006	(5.1e-04, 4.2e-03)	rs13052418-<b>G</b>	1 x 10-13		0.152875	'-	'-	'-	ERG	Hematocrit	hematocrit	'-	GCST90002308	21:38485705
African	21	36748417	38748006	(5.1e-04, 4.2e-03)	rs2226683-<b>C</b>	2 x 10-12		0.852585	'-	0.021972712 unit increase	[0.016-0.028]	ERG	Hematocrit	hematocrit	'-	GCST90002383	21:38497003
African	21	36748417	38748006	(5.1e-04, 4.2e-03)	rs11911137-<b>A</b>	1 x 10-14		0.851958	'-	0.020034 SD unit increase	[0.015-0.025]	ERG	Hematocrit	hematocrit	'-	GCST90002304	21:38507927
African	21	36748417	38748006	(5.1e-04, 4.2e-03)	rs2836418-<b>C</b>	9 x 10-10		NR	'-	0.0131 unit decrease	[0.009-0.0172]	ERG	Hematocrit	hematocrit	'-	GCST90018960	21:38463108
African	21	36748417	38748006	(5.1e-04, 4.2e-03)	rs115593871-<b>A</b>	3 x 10-10		0.067413	'-	0.028004803 unit decrease	[0.019-0.037]	HLCS	Hematocrit	hematocrit	'-	GCST90002383	21:36784685
African	21	36748417	38748006	(5.1e-04, 4.2e-03)	rs12481910-<b>C</b>	2 x 10-14		0.084941	'-	0.030374661 unit decrease	[0.023-0.038]	HLCS	Hematocrit	hematocrit	'-	GCST90002383	21:36796145
African	21	36748417	38748006	(5.1e-04, 4.2e-03)	rs2226683-<b>C</b>	8 x 10-11		0.852588	'-	0.020312984 unit increase	[0.014-0.026]	ERG	Hemoglobin	hemoglobin measurement	'-	GCST90002384	21:38497003
African	21	36748417	38748006	(5.1e-04, 4.2e-03)	rs9982370-<b>T</b>	5 x 10-12		0.233814	'-	0.015092 SD unit increase	[0.011-0.019]	ERG	Hemoglobin concentration	hemoglobin measurement	'-	GCST90002310	21:38493931
African	21	36748417	38748006	(5.1e-04, 4.2e-03)	rs2226683-<b>C</b>	8 x 10-11		0.844477	'-	'-	'-	ERG	Hemoglobin concentration	hemoglobin measurement	'-	GCST90002314	21:38497003
African	21	36748417	38748006	(5.1e-04, 4.2e-03)	rs12481910-<b>C</b>	2 x 10-11		0.084938	'-	0.026735317 unit decrease	[0.019-0.035]	HLCS	Hemoglobin	hemoglobin measurement	'-	GCST90002384	21:36796145
African	21	36748417	38748006	(5.1e-04, 4.2e-03)	rs12483205-<b>?</b>	5 x 10-6		NR	'-	'-	'-	DYRK1A	HIV-1 replication	HIV-1 infection	'-	GCST000990	21:37368522
African	21	36748417	38748006	(5.1e-04, 4.2e-03)	rs2836326-<b>G</b>	3 x 10-6		NR	'-	0.2311 unit decrease	'-	ERG, LINC01423	Metabolite levels (HVA)	HVA measurement	'-	GCST001824	21:38349842
African	21	36748417	38748006	(5.1e-04, 4.2e-03)	rs9982370-<b>?</b>	1 x 10-6		NR	'-	'-	'-	ERG	General cognitive ability	intelligence	'-	GCST002694	21:38493931
African	21	36748417	38748006	(5.1e-04, 4.2e-03)	rs2154556-<b>?</b>	5 x 10-6		NR	'-	4.557 z-score decrease	'-	KCNJ6	General cognitive ability	intelligence	'-	GCST006269	21:37826585
African	21	36748417	38748006	(5.1e-04, 4.2e-03)	rs17229494-<b>G</b>	5 x 10-6		'-	'-	0.1172 SD units increase	[0.067-0.168]	KCNJ6, DYRK1A	Interleukin-12p70 levels	interleukin 12 measurement	'-	GCST004439	21:37555798
African	21	36748417	38748006	(5.1e-04, 4.2e-03)	rs115201696-<b>C</b>	7 x 10-6		'-	'-	0.1867 SD units increase	[0.11-0.27]	KCNJ6	Interleukin-9 levels	interleukin 9 measurement	'-	GCST004450	21:37905768
African	21	36748417	38748006	(5.1e-04, 4.2e-03)	rs59874990-<b>A</b>	5 x 10-15		0.113988	'-	0.027416497 unit decrease	[0.021-0.034]	DYRK1A	White blood cell count	leukocyte count	'-	GCST90002407	21:37424468
African	21	36748417	38748006	(5.1e-04, 4.2e-03)	rs11702689-<b>T</b>	8 x 10-11		NR	'-	0.0235 unit decrease	[0.016-0.031]	DYRK1A	White blood cell count	leukocyte count	'-	GCST90018978	21:37441870
African	21	36748417	38748006	(5.1e-04, 4.2e-03)	rs2835731-<b>?</b>	2 x 10-16		NR	'-	'-	'-	DYRK1A	White blood cell count	leukocyte count	'-	GCST007070	21:37424426
African	21	36748417	38748006	(5.1e-04, 4.2e-03)	rs2212931-<b>G</b>	2 x 10-12		0.417117	'-	0.01587829 unit increase	[0.011-0.02]	ERG	White blood cell count	leukocyte count	'-	GCST90002407	21:38487267
African	21	36748417	38748006	(5.1e-04, 4.2e-03)	rs7277942-<b>T</b>	1 x 10-9		0.276258	'-	0.0230508 unit decrease	[0.016-0.031]	ERG	White blood cell count	leukocyte count	'-	GCST90018758	21:38508930
African	21	36748417	38748006	(5.1e-04, 4.2e-03)	rs1015022-<b>C</b>	1 x 10-15		NR	'-	0.0179 unit increase	[0.014-0.022]	ERG	White blood cell count	leukocyte count	'-	GCST90018978	21:38507058
African	21	36748417	38748006	(5.1e-04, 4.2e-03)	rs1015022-<b>?</b>	7 x 10-15		NR	'-	'-	'-	ERG	White blood cell count	leukocyte count	'-	GCST007070	21:38507058
African	21	36748417	38748006	(5.1e-04, 4.2e-03)	rs3787751-<b>?</b>	2 x 10-7	(Well-formedness)	0.448	'-	0.385 unit decrease	[0.24-0.53]	HLCS	Developmental language disorder (linguistic errors)	linguistic error measurement, specific language impairment	'-	GCST003397	21:36787862
African	21	36748417	38748006	(5.1e-04, 4.2e-03)	rs3787751-<b>C</b>	5 x 10-7		0.45	'-	0.07 unit decrease	[NR]	HLCS	Developmental language disorder (linguistic errors)	linguistic error measurement, specific language impairment	'-	GCST003397	21:36787862
African	21	36748417	38748006	(5.1e-04, 4.2e-03)	rs9974713-<b>A</b>	5 x 10-6		NR	'-	0.01115 unit increase	[0.0064-0.0159]	DYRK1A	Longevity	longevity	'-	GCST009448	21:37445397
African	21	36748417	38748006	(5.1e-04, 4.2e-03)	rs9976694-<b>A</b>	9 x 10-6		NR	'-	0.009445 unit increase	[0.0053-0.0136]	DYRK1A, VPS26C	Longevity	longevity	'-	GCST009448	21:37288086
African	21	36748417	38748006	(5.1e-04, 4.2e-03)	rs2212931-<b>G</b>	1 x 10-9		0.417158	'-	0.013789463 unit decrease	[0.0094-0.0182]	ERG	Lymphocyte percentage of white cells	lymphocyte percentage of leukocytes	'-	GCST90002389	21:38487267
African	21	36748417	38748006	(5.1e-04, 4.2e-03)	rs2836026-<b>?</b>	9 x 10-7	(LPC 18:0)	NR	'-	0.17783532 unit decrease	[0.11-0.25]	KCNJ6	Metabolite levels	lysophosphatidylcholine 18:0 measurement	'-	GCST009391	21:37863731
African	21	36748417	38748006	(5.1e-04, 4.2e-03)	rs2836026-<b>?</b>	5 x 10-6	(LPC 20:4)	NR	'-	0.16705029 unit decrease	[0.096-0.239]	KCNJ6	Metabolite levels	lysophosphatidylcholine 20:4 measurement	'-	GCST009391	21:37863731
African	21	36748417	38748006	(5.1e-04, 4.2e-03)	rs2836026-<b>?</b>	4 x 10-7	(LPE 22:6)	NR	'-	0.18383269 unit decrease	[0.11-0.25]	KCNJ6	Metabolite levels	lysophosphatidylethanolamine 22:6 measurement	'-	GCST009391	21:37863731
African	21	36748417	38748006	(5.1e-04, 4.2e-03)	rs3787823-<b>A</b>	4 x 10-9	(MTAG)	0.5486	'-	0.0097 unit increase	[0.0064-0.013]	KCNJ6	Highest math class taken (MTAG)	mathematical ability	'-	GCST006568	21:37739137
African	21	36748417	38748006	(5.1e-04, 4.2e-03)	rs3787823-<b>C</b>	2 x 10-9		0.4513	'-	0.0117 unit decrease	[0.0078-0.0156]	KCNJ6	Self-reported math ability	mathematical ability	'-	GCST006573	21:37739137
African	21	36748417	38748006	(5.1e-04, 4.2e-03)	rs3787823-<b>A</b>	2 x 10-9	(MTAG)	0.5487	'-	0.0108 unit increase	[0.0073-0.0143]	KCNJ6	Self-reported math ability (MTAG)	mathematical ability	'-	GCST006569	21:37739137
African	21	36748417	38748006	(5.1e-04, 4.2e-03)	rs9636639-<b>A</b>	9 x 10-9		NR	'-	0.011 unit increase	[0.0073-0.0147]	ERG	Mean arterial pressure	mean arterial pressure	'-	GCST90018963	21:38600803
African	21	36748417	38748006	(5.1e-04, 4.2e-03)	rs2835510-<b>G</b>	3 x 10-8		NR	'-	0.0107 unit decrease	[0.007-0.0144]	HLCS	Mean arterial pressure	mean arterial pressure	'-	GCST90018963	21:36865200
African	21	36748417	38748006	(5.1e-04, 4.2e-03)	rs12483205-<b>G</b>	4 x 10-10		0.232423	'-	0.016332354 unit increase	[0.011-0.021]	DYRK1A	Mean corpuscular hemoglobin	mean corpuscular hemoglobin	'-	GCST90002390	21:37368522
African	21	36748417	38748006	(5.1e-04, 4.2e-03)	rs12483205-<b>?</b>	1 x 10-9		NR	'-	'-	'-	DYRK1A	Mean corpuscular hemoglobin	mean corpuscular hemoglobin	'-	GCST007068	21:37368522
African	21	36748417	38748006	(5.1e-04, 4.2e-03)	rs2836422-<b>A</b>	2 x 10-14		0.604313	'-	0.017582545 unit decrease	[0.013-0.022]	ERG	Mean corpuscular hemoglobin	mean corpuscular hemoglobin	'-	GCST90002390	21:38466112
African	21	36748417	38748006	(5.1e-04, 4.2e-03)	rs80109907-<b>A</b>	5 x 10-9		0.009159	'-	0.068853684 unit increase	[0.046-0.092]	ERG	Mean corpuscular hemoglobin	mean corpuscular hemoglobin	'-	GCST90002390	21:38479032
African	21	36748417	38748006	(5.1e-04, 4.2e-03)	rs2836422-<b>A</b>	1 x 10-9		0.6045	'-	0.02230944 unit decrease	[0.015-0.03]	ERG	Mean corpuscular hemoglobin	mean corpuscular hemoglobin	'-	GCST004630	21:38466112
African	21	36748417	38748006	(5.1e-04, 4.2e-03)	rs2836422-<b>A</b>	3 x 10-12		NR	'-	0.0149 unit decrease	[0.011-0.019]	ERG	Mean corpuscular hemoglobin	mean corpuscular hemoglobin	'-	GCST90018964	21:38466112
African	21	36748417	38748006	(5.1e-04, 4.2e-03)	rs2836422-<b>?</b>	1 x 10-18		NR	'-	'-	'-	ERG	Mean corpuscular hemoglobin	mean corpuscular hemoglobin	'-	GCST007068	21:38466112
African	21	36748417	38748006	(5.1e-04, 4.2e-03)	rs2836422-<b>A</b>	5 x 10-22		0.522719	'-	'-	'-	ERG	Mean corpuscular hemoglobin	mean corpuscular hemoglobin concentration	'-	GCST90002326	21:38466112
African	21	36748417	38748006	(5.1e-04, 4.2e-03)	rs2836422-<b>A</b>	4 x 10-22		0.603688	'-	0.019269 SD unit decrease	[0.015-0.023]	ERG	Mean corpuscular hemoglobin	mean corpuscular hemoglobin concentration	'-	GCST90002322	21:38466112
African	21	36748417	38748006	(5.1e-04, 4.2e-03)	rs11701836-<b>G</b>	3 x 10-10		0.26517	'-	0.01601357 unit increase	[0.011-0.021]	DYRK1A	Mean spheric corpuscular volume	mean corpuscular volume	'-	GCST90002397	21:37519947
African	21	36748417	38748006	(5.1e-04, 4.2e-03)	rs2836422-<b>A</b>	1 x 10-26		0.602635	'-	0.020117 SD unit decrease	[0.016-0.024]	ERG	Mean corpuscular volume	mean corpuscular volume	'-	GCST90002334	21:38466112
African	21	36748417	38748006	(5.1e-04, 4.2e-03)	rs2836422-<b>A</b>	2 x 10-24		0.527918	'-	'-	'-	ERG	Mean corpuscular volume	mean corpuscular volume	'-	GCST90002338	21:38466112
African	21	36748417	38748006	(5.1e-04, 4.2e-03)	rs2836422-<b>A</b>	2 x 10-17		0.604355	'-	0.0208671 unit decrease	[0.017-0.025]	ERG	Mean corpuscular volume	mean corpuscular volume	'-	GCST90002392	21:38466112
African	21	36748417	38748006	(5.1e-04, 4.2e-03)	rs80109907-<b>A</b>	3 x 10-10		0.009154	'-	0.0814548 unit increase	[0.06-0.103]	ERG	Mean corpuscular volume	mean corpuscular volume	'-	GCST90002392	21:38479032
African	21	36748417	38748006	(5.1e-04, 4.2e-03)	rs2836422-<b>A</b>	5 x 10-12		0.6045	'-	0.02531869 unit decrease	[0.018-0.032]	ERG	Mean corpuscular volume	mean corpuscular volume	'-	GCST004602	21:38466112
African	21	36748417	38748006	(5.1e-04, 4.2e-03)	rs2836422-<b>A</b>	4 x 10-12		NR	'-	0.0149 unit decrease	[0.011-0.019]	ERG	Mean corpuscular volume	mean corpuscular volume	'-	GCST90018966	21:38466112
African	21	36748417	38748006	(5.1e-04, 4.2e-03)	rs2836422-<b>A</b>	6 x 10-12		0.604397	'-	0.015847709 unit decrease	[0.011-0.02]	ERG	Mean spheric corpuscular volume	mean corpuscular volume	'-	GCST90002397	21:38466112
African	21	36748417	38748006	(5.1e-04, 4.2e-03)	rs2236688-<b>A</b>	3 x 10-11		0.707698	'-	0.01417 SD unit increase	[0.01-0.018]	DYRK1A	Mean platelet volume	mean platelet volume	'-	GCST90002346	21:37517450
African	21	36748417	38748006	(5.1e-04, 4.2e-03)	rs11088397-<b>G</b>	1 x 10-9		0.244596	'-	0.016050195 unit increase	[0.011-0.021]	DYRK1A	Mean reticulocyte volume	mean reticulocyte volume	'-	GCST90002396	21:37451269
African	21	36748417	38748006	(5.1e-04, 4.2e-03)	rs2836422-<b>A</b>	3 x 10-10		0.60416	'-	0.014658301 unit decrease	[0.01-0.019]	ERG	Mean reticulocyte volume	mean reticulocyte volume	'-	GCST90002396	21:38466112
African	21	36748417	38748006	(5.1e-04, 4.2e-03)	rs80109907-<b>A</b>	3 x 10-24		0.0203496	'-	'-	'-	ERG	Monocyte count	monocyte count	'-	GCST90002344	21:38479032
African	21	36748417	38748006	(5.1e-04, 4.2e-03)	rs74276531-<b>T</b>	3 x 10-10		0.91822	'-	0.053951 SD units increase	[0.037-0.071]	ERG	Monocyte count	monocyte count	'-	GCST90002341	21:38484279
African	21	36748417	38748006	(5.1e-04, 4.2e-03)	rs80109907-<b>A</b>	2 x 10-10		0.009169	'-	0.07503515 unit decrease	[0.052-0.098]	ERG	Monocyte count	monocyte count	'-	GCST90002393	21:38479032
African	21	36748417	38748006	(5.1e-04, 4.2e-03)	rs544037525-<b>C</b>	9 x 10-15		0.203365	'-	0.022228839 unit decrease	[0.017-0.028]	ERG	Monocyte count	monocyte count	'-	GCST90002393	21:38480592
African	21	36748417	38748006	(5.1e-04, 4.2e-03)	rs77106233-<b>G</b>	3 x 10-10		0.083839	'-	0.0498971 unit decrease	[0.034-0.065]	ERG	Monocyte count	monocyte count	'-	GCST90018747	21:38484974
African	21	36748417	38748006	(5.1e-04, 4.2e-03)	rs58030288-<b>T</b>	1 x 10-16		NR	'-	0.0552 unit decrease	[0.042-0.068]	ERG	Monocyte count	monocyte count	'-	GCST90018967	21:38482555
African	21	36748417	38748006	(5.1e-04, 4.2e-03)	rs2836220-<b>C</b>	2 x 10-10		0.336244	'-	0.014961565 unit decrease	[0.01-0.02]	KCNJ15	Monocyte count	monocyte count	'-	GCST90002393	21:38228577
African	21	36748417	38748006	(5.1e-04, 4.2e-03)	rs7277642-<b>C</b>	7 x 10-10		0.140802	'-	0.019778358 unit decrease	[0.013-0.026]	ERG	Monocyte percentage of white cells	monocyte percentage of leukocytes	'-	GCST90002394	21:38470050
African	21	36748417	38748006	(5.1e-04, 4.2e-03)	rs80109907-<b>A</b>	2 x 10-22		0.009164	'-	0.11430054 unit decrease	[0.091-0.137]	ERG	Monocyte percentage of white cells	monocyte percentage of leukocytes	'-	GCST90002394	21:38479032
African	21	36748417	38748006	(5.1e-04, 4.2e-03)	rs80109907-<b>A</b>	5 x 10-9		0.0096	'-	0.1069089 unit decrease	[0.071-0.143]	ERG	Monocyte percentage of white cells	monocyte percentage of leukocytes	'-	GCST004609	21:38479032
African	21	36748417	38748006	(5.1e-04, 4.2e-03)	rs2836438-<b>A</b>	3 x 10-10		NR	1.10619	'-	NR	ERG	Multiple sclerosis	multiple sclerosis	'-	GCST009597	21:38492803
African	21	36748417	38748006	(5.1e-04, 4.2e-03)	rs2836425-<b>T</b>	2 x 10-7		NR	1.18	'-	[1.11-1.25]	ERG	Multiple sclerosis	multiple sclerosis	'-	GCST003566	21:38466902
African	21	36748417	38748006	(5.1e-04, 4.2e-03)	rs2835742-<b>G</b>	9 x 10-17		0.0979731	'-	'-	'-	DYRK1A	White blood cell count	myeloid white cell count	'-	GCST90002378	21:37441677
African	21	36748417	38748006	(5.1e-04, 4.2e-03)	rs2835742-<b>G</b>	3 x 10-19		0.11507	'-	0.025927 SD unit decrease	[0.02-0.032]	DYRK1A	White blood cell count	myeloid white cell count	'-	GCST90002374	21:37441677
African	21	36748417	38748006	(5.1e-04, 4.2e-03)	rs2212930-<b>G</b>	1 x 10-16		0.532356	'-	'-	'-	ERG	White blood cell count	myeloid white cell count	'-	GCST90002378	21:38486979
African	21	36748417	38748006	(5.1e-04, 4.2e-03)	rs2212931-<b>G</b>	4 x 10-17		0.417773	'-	0.015794 SD unit increase	[0.012-0.019]	ERG	White blood cell count	myeloid white cell count	'-	GCST90002374	21:38487267
African	21	36748417	38748006	(5.1e-04, 4.2e-03)	rs10933155-<b>A</b> x rs1888469-<b>A</b>	1 x 10-9		NR	'-	'-	'-	No mapped genes x ERG	Nasopharyngeal carcinoma (SNP x SNP interaction)	nasopharyngeal neoplasm	'-	GCST006524	21:38527580
African	21	36748417	38748006	(5.1e-04, 4.2e-03)	rs743446-<b>?</b>	5 x 10-6		0.49	2.4	'-	[1.64-3.49]	ERG, LINC00114	Neonatal lupus	neonatal systemic lupus erythematosus	'-	GCST000738	21:38684499
African	21	36748417	38748006	(5.1e-04, 4.2e-03)	rs17229402-<b>?</b>	4 x 10-8		NR	'-	'-	'-	DYRK1A	Neuroticism conditioned on cognitive performance (multi-trait conditioning and joint analysis)	neuroticism measurement	'-	GCST90027239	21:37472458
African	21	36748417	38748006	(5.1e-04, 4.2e-03)	rs17229402-<b>?</b>	5 x 10-8		NR	'-	'-	'-	DYRK1A	Neuroticism conditioned on educational attainment (multi-trait conditioning and joint analysis)	neuroticism measurement	'-	GCST90027241	21:37472458
African	21	36748417	38748006	(5.1e-04, 4.2e-03)	rs17229402-<b>?</b>	2 x 10-8		NR	'-	'-	'-	DYRK1A	Neuroticism conditioned on Townsend deprivation index (multi-trait conditioning and joint analysis)	neuroticism measurement	'-	GCST90027240	21:37472458
African	21	36748417	38748006	(5.1e-04, 4.2e-03)	rs11701269-<b>C</b>	3 x 10-13		0.106037	'-	'-	'-	DYRK1A	Neutrophil count	neutrophil count	'-	GCST90002355	21:37416344
African	21	36748417	38748006	(5.1e-04, 4.2e-03)	rs11701269-<b>C</b>	1 x 10-14		0.110468	'-	0.024566 SD unit decrease	[0.018-0.031]	DYRK1A	Neutrophil count	neutrophil count	'-	GCST90002351	21:37416344
African	21	36748417	38748006	(5.1e-04, 4.2e-03)	rs59874990-<b>A</b>	4 x 10-12		0.114026	'-	0.024365876 unit decrease	[0.017-0.031]	DYRK1A	Neutrophil count	neutrophil count	'-	GCST90002398	21:37424468
African	21	36748417	38748006	(5.1e-04, 4.2e-03)	rs2835731-<b>T</b>	6 x 10-10		NR	'-	0.0226 unit decrease	[0.016-0.03]	DYRK1A	Neutrophil count	neutrophil count	'-	GCST90018968	21:37424426
African	21	36748417	38748006	(5.1e-04, 4.2e-03)	rs2212931-<b>G</b>	3 x 10-15		0.376575	'-	'-	'-	ERG	Neutrophil count	neutrophil count	'-	GCST90002355	21:38487267
African	21	36748417	38748006	(5.1e-04, 4.2e-03)	rs2212931-<b>G</b>	1 x 10-16		0.417711	'-	0.016216 SD unit increase	[0.012-0.02]	ERG	Neutrophil count	neutrophil count	'-	GCST90002351	21:38487267
African	21	36748417	38748006	(5.1e-04, 4.2e-03)	rs2212931-<b>G</b>	3 x 10-13		0.41711	'-	0.016482156 unit increase	[0.012-0.021]	ERG	Neutrophil count	neutrophil count	'-	GCST90002398	21:38487267
African	21	36748417	38748006	(5.1e-04, 4.2e-03)	rs16994508-<b>T</b>	1 x 10-6	(resting duration)	NR	'-	0.7399 unit decrease	[0.44-1.04]	HLCS	Night sleep phenotypes	nighttime rest measurement	'-	GCST003542	21:36817379
African	21	36748417	38748006	(5.1e-04, 4.2e-03)	rs138188997-<b>G</b>	7 x 10-6		0.028	5.88235	'-	[2.7-12.5]	KCNJ6, DSCR4	Idiopathic downbeat nystagmus	Nystagmus	'-	GCST010172	21:38046482
African	21	36748417	38748006	(5.1e-04, 4.2e-03)	rs2836618-<b>A</b>	3 x 10-11		0.26	1.09	'-	[1.06-1.12]	ERG, LINC00114	Osteoarthritis (hip)	osteoarthritis, hip	'-	GCST007091	21:38676371
African	21	36748417	38748006	(5.1e-04, 4.2e-03)	rs2836627-<b>T</b>	7 x 10-6		0.264466	1.03	'-	[1.01-1.04]	ERG, LINC00114	Osteoarthritis of the hip (with total joint replacement)	osteoarthritis, hip	'-	GCST005572	21:38687368
African	21	36748417	38748006	(5.1e-04, 4.2e-03)	rs9977881-<b>C</b>	3 x 10-9		0.17	1.06	'-	[1.04-1.08]	ERG	Osteoarthritis of the hip or knee	osteoarthritis, hip, osteoarthritis, knee	'-	GCST007092	21:38635298
African	21	36748417	38748006	(5.1e-04, 4.2e-03)	rs725233-<b>?</b>	9 x 10-6	(pantothenic acid)	NR	'-	0.33379567 unit increase	[0.19-0.48]	ERG	Metabolite levels	pantothenic acid mesurement	'-	GCST009391	21:38421257
African	21	36748417	38748006	(5.1e-04, 4.2e-03)	rs11701722-<b>T</b>	5 x 10-8		'-	'-	0.083 unit decrease	[0.053-0.113]	DYRK1A	Parkinson's disease	Parkinson disease	'-	GCST010991	21:37398228
African	21	36748417	38748006	(5.1e-04, 4.2e-03)	rs2248244-<b>A</b>	3 x 10-11		0.2828	'-	0.0714 unit increase	[0.05-0.092]	DYRK1A	Parkinson's disease or first degree relation to individual with Parkinson's disease	Parkinson disease	'-	GCST009325	21:37480059
African	21	36748417	38748006	(5.1e-04, 4.2e-03)	rs11956691-<b>?</b> x rs8134419-<b>?</b>	2 x 10-8		NR	'-	'-	'-	No mapped genes x ERG - LINC00114	Total PHF-tau (SNP x SNP interaction)	PHF-tau measurement	'-	GCST010340	21:38685936
African	21	36748417	38748006	(5.1e-04, 4.2e-03)	rs6077576-<b>?</b> x rs6517437-<b>?</b>	4 x 10-11		NR	'-	'-	'-	No mapped genes x KCNJ6	Total PHF-tau (SNP x SNP interaction)	PHF-tau measurement	'-	GCST010340	21:37851105
African	21	36748417	38748006	(5.1e-04, 4.2e-03)	rs7753927-<b>?</b> x rs2835906-<b>?</b>	4 x 10-8		NR	'-	'-	'-	No mapped genes x KCNJ6	Total PHF-tau (SNP x SNP interaction)	PHF-tau measurement	'-	GCST010340	21:37710502
African	21	36748417	38748006	(5.1e-04, 4.2e-03)	rs7753927-<b>?</b> x rs2835881-<b>?</b>	7 x 10-8		NR	'-	'-	'-	No mapped genes x KCNJ6	Total PHF-tau (SNP x SNP interaction)	PHF-tau measurement	'-	GCST010340	21:37660829
African	21	36748417	38748006	(5.1e-04, 4.2e-03)	rs2836430-<b>G</b>	3 x 10-41		0.134131	'-	0.036159 SD unit increase	[0.031-0.041]	ERG	Platelet count	platelet count	'-	GCST90002357	21:38477630
African	21	36748417	38748006	(5.1e-04, 4.2e-03)	rs2836430-<b>G</b>	7 x 10-50		0.15285	'-	'-	'-	ERG	Platelet count	platelet count	'-	GCST90002361	21:38477630
African	21	36748417	38748006	(5.1e-04, 4.2e-03)	rs2836425-<b>T</b>	1 x 10-28		0.13464	'-	0.036723543 unit increase	[0.03-0.043]	ERG	Platelet count	platelet count	'-	GCST90002402	21:38466902
African	21	36748417	38748006	(5.1e-04, 4.2e-03)	rs2836441-<b>A</b>	3 x 10-17		0.8517	'-	0.04350818 unit decrease	[0.033-0.054]	ERG	Platelet count	platelet count	'-	GCST004603	21:38498386
African	21	36748417	38748006	(5.1e-04, 4.2e-03)	rs1984021-<b>G</b>	1 x 10-11		0.864	'-	'-	'-	ERG	Platelet count	platelet count	'-	GCST90056183	21:38464281
African	21	36748417	38748006	(5.1e-04, 4.2e-03)	rs1013766-<b>A</b>	2 x 10-12		0.229154	'-	0.0280707 unit increase	[0.02-0.036]	ERG	Platelet count	platelet count	'-	GCST90018749	21:38484492
African	21	36748417	38748006	(5.1e-04, 4.2e-03)	rs34825969-<b>A</b>	1 x 10-29		NR	'-	0.0291 unit increase	[0.024-0.034]	ERG	Platelet count	platelet count	'-	GCST90018969	21:38474219
African	21	36748417	38748006	(5.1e-04, 4.2e-03)	rs2836427-<b>A</b>	2 x 10-40		0.134641	'-	0.04473189 unit increase	[0.038-0.051]	ERG	Plateletcrit	platelet crit	'-	GCST90002400	21:38471160
African	21	36748417	38748006	(5.1e-04, 4.2e-03)	rs2836444-<b>C</b>	3 x 10-10		0.220612	'-	0.017581273 unit decrease	[0.012-0.023]	ERG	Plateletcrit	platelet crit	'-	GCST90002400	21:38499511
African	21	36748417	38748006	(5.1e-04, 4.2e-03)	rs2836441-<b>A</b>	2 x 10-28		0.8519	'-	0.05728317 unit decrease	[0.047-0.067]	ERG	Plateletcrit	platelet crit	'-	GCST004607	21:38498386
African	21	36748417	38748006	(5.1e-04, 4.2e-03)	rs1984021-<b>G</b>	6 x 10-10		0.864	'-	'-	'-	ERG	Platelet-to-lymphocyte ratio	platelet-to-lymphocyte ratio	'-	GCST90056184	21:38464281
African	21	36748417	38748006	(5.1e-04, 4.2e-03)	rs140397425-<b>A</b>	5 x 10-6		'-	'-	1.1596 unit decrease	[0.66-1.66]	ERG	Progression free survival in serous epithelial ovarian cancer treated with carboplatin and paclitaxel	progression free survival, response to carboplatin, ovarian serous carcinoma, response to paclitaxel	'-	GCST012472	21:38573750
African	21	36748417	38748006	(5.1e-04, 4.2e-03)	rs117870289-<b>T</b>	2 x 10-10		0.0132	'-	0.9026 mmHg increase	[0.63-1.18]	ERG	Pulse pressure	pulse pressure measurement	'-	GCST007269	21:38611524
African	21	36748417	38748006	(5.1e-04, 4.2e-03)	rs117870289-<b>C</b>	2 x 10-9		'-	'-	0.732 unit decrease	'-	ERG	Pulse pressure	pulse pressure measurement	'-	GCST007096	21:38611524
African	21	36748417	38748006	(5.1e-04, 4.2e-03)	rs117870289-<b>T</b>	3 x 10-7		0.0148777	'-	0.7705 unit increase	[0.48-1.06]	ERG	Pulse pressure	pulse pressure measurement	'-	GCST004278	21:38611524
African	21	36748417	38748006	(5.1e-04, 4.2e-03)	rs117870289-<b>T</b>	2 x 10-22		NR	'-	0.0845 unit increase	[0.067-0.102]	ERG	Pulse pressure	pulse pressure measurement	'-	GCST90018970	21:38611524
African	21	36748417	38748006	(5.1e-04, 4.2e-03)	rs35042034-<b>A</b>	1 x 10-20		0.21554	'-	'-	'-	ERG	Red blood cell count	red blood cell density measurement	'-	GCST90002367	21:38465700
African	21	36748417	38748006	(5.1e-04, 4.2e-03)	rs2836422-<b>A</b>	2 x 10-22		0.602615	'-	0.01865 SD unit increase	[0.015-0.022]	ERG	Red blood cell count	red blood cell density measurement	'-	GCST90002363	21:38466112
African	21	36748417	38748006	(5.1e-04, 4.2e-03)	rs77704860-<b>G</b>	5 x 10-6		NR	'-	0.1033 unit increase	[0.059-0.148]	KCNJ6	Rosacea symptom severity	rosacea severity measurement	'-	GCST005790	21:37944637
African	21	36748417	38748006	(5.1e-04, 4.2e-03)	rs12482324-<b>T</b>	1 x 10-8	(MTAG)	0.5857	'-	0.0075 unit decrease	[0.005-0.01]	KCNJ15	Educational attainment (MTAG)	self reported educational attainment	'-	GCST006571	21:38230329
African	21	36748417	38748006	(5.1e-04, 4.2e-03)	rs12626319-<b>C</b>	3 x 10-8		NR	'-	0.0117 unit increase	[0.0076-0.0158]	DYRK1A	Alanine aminotransferase levels	serum alanine aminotransferase measurement	'-	GCST90018943	21:37386049
African	21	36748417	38748006	(5.1e-04, 4.2e-03)	rs35860351-<b>T</b>	9 x 10-10		NR	'-	0.0141 unit increase	[0.0096-0.0186]	DYRK1A	Gamma glutamyl transpeptidase	serum gamma-glutamyl transferase measurement	'-	GCST90018954	21:37473020
African	21	36748417	38748006	(5.1e-04, 4.2e-03)	rs11700462-<b>G</b>	5 x 10-6	(IGP33)	0.896982	'-	0.2827 unit decrease	[0.16-0.4]	DYRK1A	IgG glycosylation	serum IgG glycosylation measurement	'-	GCST001848	21:37445510
African	21	36748417	38748006	(5.1e-04, 4.2e-03)	rs117910189-<b>T</b>	5 x 10-7		NR	'-	0.398 unit decrease	[0.24-0.55]	ERG	Iron status biomarkers (iron levels)	serum iron measurement	'-	GCST004570	21:38606304
African	21	36748417	38748006	(5.1e-04, 4.2e-03)	rs2835985-<b>G</b>	2 x 10-9		0.489	'-	0.00651818 unit increase	[0.0044-0.0086]	KCNJ6	Smoking initiation (ever regular vs never regular) (MTAG)	smoking status measurement	'-	GCST007468	21:37817704
African	21	36748417	38748006	(5.1e-04, 4.2e-03)	rs3787751-<b>C</b>	5 x 10-6		0.05	'-	0.07 unit decrease	[NR]	HLCS	Developmental language disorder	specific language impairment	'-	GCST003396	21:36787862
African	21	36748417	38748006	(5.1e-04, 4.2e-03)	rs720470-<b>T</b>	6 x 10-9		0.71	1.05	'-	[1.03-1.07]	KCNJ6, DYRK1A	Stroke	stroke	'-	GCST007248	21:37561586
African	21	36748417	38748006	(5.1e-04, 4.2e-03)	rs2835788-<b>?</b>	3 x 10-8		NR	'-	5.559 unit decrease	NR	DYRK1A, KCNJ6	Systolic blood pressure	systolic blood pressure	'-	GCST011687	21:37533769
African	21	36748417	38748006	(5.1e-04, 4.2e-03)	rs9981408-<b>T</b>	2 x 10-12		0.2341	1.09505	'-	[1.067710316-1.123089686]	ERG	Osteoarthritis (with total hip replacement)	total hip arthroplasty, osteoarthritis	'-	GCST90034524	21:38645522
African	21	36748417	38748006	(5.1e-04, 4.2e-03)	rs2212606-<b>A</b>	4 x 10-7		0.333	0.85	'-	[0.8-0.91]	ERG, LINC00114	Resistant hypertension	treatment-resistant hypertension	'-	GCST90058972	21:38673016
African	21	36748417	38748006	(5.1e-04, 4.2e-03)	rs11701188-<b>?</b>	5 x 10-6	(TAG 52:4)	NR	'-	0.36583164 unit increase	[0.21-0.52]	KCNJ15	Metabolite levels	triacylglycerol 52:4 measurement	'-	GCST009391	21:38225193
African	21	36748417	38748006	(5.1e-04, 4.2e-03)	rs11701188-<b>?</b>	5 x 10-6	(TAG 52:5)	NR	'-	0.3663663 unit increase	[0.21-0.52]	KCNJ15	Metabolite levels	triacylglycerol 52:5 measurement	'-	GCST009391	21:38225193
African	21	36748417	38748006	(5.1e-04, 4.2e-03)	rs11701188-<b>?</b>	6 x 10-6	(TAG 54:6)	NR	'-	0.35729486 unit increase	[0.2-0.51]	KCNJ15	Metabolite levels	triacylglycerol 54:6 measurement	'-	GCST009391	21:38225193
African	21	36748417	38748006	(5.1e-04, 4.2e-03)	rs190544851-<b>?</b>	3 x 10-7		'-	14.29	'-	[3.555-57.454]	ERG, LINC01423	Non-response to antidepressants and depression	unipolar depression, mood disorder, response to antidepressant	'-	GCST003812	21:38360474
African	21	36748417	38748006	(5.1e-04, 4.2e-03)	rs2835473-<b>A</b>	4 x 10-6		'-	'-	0.288 unit decrease	[0.16-0.41]	HLCS	Seasonality and depression	unipolar depression, seasonality measurement, bipolar disorder	'-	GCST007102	21:36823805
African	21	36748417	38748006	(5.1e-04, 4.2e-03)	rs7283798-<b>?</b>	6 x 10-10		NR	'-	'-	'-	DSCR4, KCNJ6	Lung function (FVC)	vital capacity	'-	GCST007081	21:38034828
African	21	36748417	38748006	(5.1e-04, 4.2e-03)	rs10460716-<b>A</b>	4 x 10-12		0.4622	'-	0.0125 unit decrease	[0.009-0.016]	DSCR4, KCNJ6	Waist-hip ratio	waist-hip ratio	'-	GCST008997	21:38084132
African	21	36748417	38748006	(5.1e-04, 4.2e-03)	rs2836171-<b>?</b>	5 x 10-18		NR	'-	'-	'-	DSCR8	Waist-hip ratio	waist-hip ratio	'-	GCST007067	21:38154315
African	21	36748417	38748006	(5.1e-04, 4.2e-03)	rs2836179-<b>G</b>	5 x 10-8		0.6	'-	'-	'-	KCNJ15	Waist-hip ratio	waist-hip ratio	'-	GCST008734	21:38172065
African	21	36748417	38748006	(5.1e-04, 4.2e-03)	rs9976841-<b>A</b>	2 x 10-12		0.3871	'-	0.0129 unit decrease	[0.0094-0.0164]	KCNJ6, DSCR4	Waist-hip ratio	waist-hip ratio	'-	GCST008996	21:38112229
African	21	36748417	38748006	(5.1e-04, 4.2e-03)	rs2835810-<b>?</b>	6 x 10-6	(WHR)	0.37	'-	'-	'-	DYRK1A, KCNJ6	Metabolic syndrome	waist-hip ratio, metabolic syndrome	'-	GCST000753	21:37560476
Oceanian	1	15418884	17219226	1.3e-05	rs10927848-<b>A</b>	2 x 10-7		NR	'-	0.0343 unit decrease	[0.021-0.047]	SLC25A34-AS1	Alcohol consumption (heavy vs. light/non-drinkers)	alcohol consumption measurement	'-	GCST004027	1:15749411
Oceanian	1	15418884	17219226	1.3e-05	rs4645995-<b>?</b>	6 x 10-9		'-	1.58003	'-	[1.37-1.80]	CASP9	Alcoholic chronic pancreatitis	alcoholic pancreatitis	'-	GCST004860	1:15522508
Oceanian	1	15418884	17219226	1.3e-05	rs144878061-<b>?</b>	1 x 10-11		'-	1.84809	'-	[1.56-2.20]	CELA2A	Alcoholic chronic pancreatitis	alcoholic pancreatitis	'-	GCST004860	1:15456801
Oceanian	1	15418884	17219226	1.3e-05	rs565421-<b>?</b>	3 x 10-6		'-	1.2537	'-	[1.15-1.37]	CELA2A, CTRC	Alcoholic chronic pancreatitis	alcoholic pancreatitis	'-	GCST004860	1:15455633
Oceanian	1	15418884	17219226	1.3e-05	rs545634-<b>?</b>	3 x 10-22		'-	1.83453	'-	[1.64-2.00]	CTRC	Alcoholic chronic pancreatitis	alcoholic pancreatitis	'-	GCST004860	1:15443607
Oceanian	1	15418884	17219226	1.3e-05	rs6702946-<b>?</b>	6 x 10-7		'-	1.3387	'-	[1.20-1.49]	CTRC, CELA2A	Alcoholic chronic pancreatitis	alcoholic pancreatitis	'-	GCST004860	1:15455849
Oceanian	1	15418884	17219226	1.3e-05	rs12562037-<b>?</b>	1 x 10-16		'-	1.63265	'-	[1.47-1.80]	CTRC, CELA2A	Alcoholic chronic pancreatitis	alcoholic pancreatitis	'-	GCST004860	1:15456025
Oceanian	1	15418884	17219226	1.3e-05	rs6693417-<b>?</b>	8 x 10-10		'-	1.3197	'-	[1.21-1.43]	CTRC, EFHD2	Alcoholic chronic pancreatitis	alcoholic pancreatitis	'-	GCST004860	1:15436844
Oceanian	1	15418884	17219226	1.3e-05	rs77808099-<b>?</b>	3 x 10-8		'-	1.63105	'-	[1.39-1.90]	DDI2	Alcoholic chronic pancreatitis	alcoholic pancreatitis	'-	GCST004860	1:15618437
Oceanian	1	15418884	17219226	1.3e-05	rs141398135-<b>?</b>	3 x 10-6		'-	1.50898	'-	[1.28-1.80]	DNAJC16, AGMAT	Alcoholic chronic pancreatitis	alcoholic pancreatitis	'-	GCST004860	1:15572985
Oceanian	1	15418884	17219226	1.3e-05	rs2473355-<b>?</b>	1 x 10-7		'-	1.2678	'-	[1.17-1.38]	EFHD2	Alcoholic chronic pancreatitis	alcoholic pancreatitis	'-	GCST004860	1:15423721
Oceanian	1	15418884	17219226	1.3e-05	rs6695499-<b>?</b>	2 x 10-7		'-	1.3255	'-	[1.20-1.47]	EFHD2	Alcoholic chronic pancreatitis	alcoholic pancreatitis	'-	GCST004860	1:15429180
Oceanian	1	15418884	17219226	1.3e-05	rs10803398-<b>?</b>	2 x 10-6		'-	1.2933	'-	[1.17-1.43]	FBLIM1	Alcoholic chronic pancreatitis	alcoholic pancreatitis	'-	GCST004860	1:15770742
Oceanian	1	15418884	17219226	1.3e-05	rs148933117-<b>?</b>	7 x 10-7		'-	1.58454	'-	[1.33-1.90]	FBLIM1, RPL12P14	Alcoholic chronic pancreatitis	alcoholic pancreatitis	'-	GCST004860	1:15791573
Oceanian	1	15418884	17219226	1.3e-05	rs74054849-<b>?</b>	6 x 10-6		'-	1.39509	'-	[1.22-1.60]	TMEM82, SLC25A34-AS1	Alcoholic chronic pancreatitis	alcoholic pancreatitis	'-	GCST004860	1:15743433
Oceanian	1	15418884	17219226	1.3e-05	rs221057-<b>G</b>	6 x 10-10		NR	'-	0.0169 unit decrease	[0.012-0.022]	ARHGEF19	Apolipoprotein B levels	apolipoprotein B measurement	'-	GCST90019496	1:16207760
Oceanian	1	15418884	17219226	1.3e-05	rs12078100-<b>C</b>	1 x 10-12		0.376908	'-	0.0152704 unit decrease	[0.011-0.019]	ARHGEF19-AS1, EPHA2	Apolipoprotein B levels	apolipoprotein B measurement	'-	GCST010243	1:16186091
Oceanian	1	15418884	17219226	1.3e-05	rs76240114-<b>C</b>	9 x 10-10		NR	'-	0.0194 unit increase	[0.013-0.026]	UQCRHL, RPL12P14	Apolipoprotein B levels	apolipoprotein B measurement	'-	GCST90019496	1:15799531
Oceanian	1	15418884	17219226	1.3e-05	rs7538833-<b>T</b>	5 x 10-10		0.3761	'-	0.012 unit increase	[0.0083-0.0157]	ARHGEF19-AS1, EPHA2	Appendicular lean mass	appendicular lean mass	'-	GCST90000025	1:16177886
Oceanian	1	15418884	17219226	1.3e-05	rs2284747-<b>T</b>	2 x 10-16		0.5213	'-	0.0154 unit increase	[0.012-0.019]	MFAP2	Appendicular lean mass	appendicular lean mass	'-	GCST90000025	1:16980101
Oceanian	1	15418884	17219226	1.3e-05	rs10927886-<b>C</b>	6 x 10-6		0.603	'-	0.018 unit increase	[0.01-0.026]	HSPB7, SRARP	Arterial stiffness index	arterial stiffness measurement	'-	GCST008403	1:16012818
Oceanian	1	15418884	17219226	1.3e-05	rs221057-<b>G</b>	9 x 10-23		NR	'-	0.0268 unit decrease	[0.022-0.032]	ARHGEF19	Aspartate aminotransferase levels	aspartate aminotransferase measurement	'-	GCST90019497	1:16207760
Oceanian	1	15418884	17219226	1.3e-05	rs1497406-<b>?</b>	8 x 10-45		NR	'-	0.0033 unit decrease	[0.0027-0.0039]	ARHGEF19-AS1, EPHA2	Aspartate aminotransferase levels	aspartate aminotransferase measurement	'-	GCST90013664	1:16178825
Oceanian	1	15418884	17219226	1.3e-05	rs1497406-<b>G</b>	1 x 10-42		NR	'-	0.028 unit increase	[0.024-0.032]	ARHGEF19-AS1, EPHA2	Aspartate aminotransferase levels	aspartate aminotransferase measurement	'-	GCST90018944	1:16178825
Oceanian	1	15418884	17219226	1.3e-05	rs36086195-<b>T</b>	1 x 10-39		0.58	'-	13.2 z-score increase	'-	EPHA2, ARHGEF19-AS1	Aspartate aminotransferase levels	aspartate aminotransferase measurement	'-	GCST90011899	1:16184399
Oceanian	1	15418884	17219226	1.3e-05	rs1566147-<b>T</b>	5 x 10-10		NR	'-	0.0166 unit increase	[0.011-0.022]	EPHA2	Aspartate aminotransferase to alanine aminotransferase ratio	aspartate aminotransferase to alanine aminotransferase ratio	'-	GCST90019498	1:16126676
Oceanian	1	15418884	17219226	1.3e-05	rs28429281-<b>A</b>	8 x 10-10		NR	'-	0.0148 unit decrease	[0.01-0.02]	FAM131C, EPHA2	Aspartate aminotransferase to alanine aminotransferase ratio	aspartate aminotransferase to alanine aminotransferase ratio	'-	GCST90019498	1:16090531
Oceanian	1	15418884	17219226	1.3e-05	rs61769779-<b>A</b>	1 x 10-16		0.125844	'-	0.0379845 unit increase	[0.029-0.047]	ANO7L1	Male-pattern baldness	balding measurement	'-	GCST007020	1:16216895
Oceanian	1	15418884	17219226	1.3e-05	rs6676143-<b>?</b>	6 x 10-10		NR	'-	'-	'-	ARHGEF19	Balding type 1	balding measurement	'-	GCST007038	1:16201723
Oceanian	1	15418884	17219226	1.3e-05	rs924204-<b>A</b>	6 x 10-16		0.4127	'-	0.141203 unit increase	[0.11-0.18]	ARHGEF19-AS1, EPHA2	Serum levels of protein EPHA2	blood protein measurement	'-	GCST90088781	1:16187431
Oceanian	1	15418884	17219226	1.3e-05	rs4920605-<b>A</b>	1 x 10-17	(Microfibrillar-associated protein 2, MFAP2.9294.45.3)	0.554	'-	0.21 unit increase	[0.17-0.25]	ATP13A2	Blood protein levels	blood protein measurement	'-	GCST005806	1:16988930
Oceanian	1	15418884	17219226	1.3e-05	rs4920605-<b>G</b>	3 x 10-22		0.4032	'-	0.175849 unit decrease	[0.14-0.21]	ATP13A2	Serum levels of protein MFAP2	blood protein measurement	'-	GCST90090611	1:16988930
Oceanian	1	15418884	17219226	1.3e-05	rs28629977-<b>C</b>	2 x 10-10	(EPHA2, 4834_61_2)	0.564375	'-	0.14759374 unit decrease	[0.1-0.19]	EPHA2, ARHGEF19-AS1	Blood protein levels	blood protein measurement	'-	GCST006585	1:16170777
Oceanian	1	15418884	17219226	1.3e-05	rs2235932-<b>C</b>	1 x 10-11	(SCGB1A1, 10569_28_3)	0.35375	'-	0.17505544 unit decrease	[0.12-0.23]	MFAP2	Blood protein levels	blood protein measurement	'-	GCST006585	1:16977094
Oceanian	1	15418884	17219226	1.3e-05	rs2235932-<b>C</b>	2 x 10-13	(MFAP2, 9294_45_3)	0.35375	'-	0.17944866 unit decrease	[0.13-0.23]	MFAP2	Blood protein levels	blood protein measurement	'-	GCST006585	1:16977094
Oceanian	1	15418884	17219226	1.3e-05	rs6682671-<b>C</b>	1 x 10-19		0.2956	'-	0.169458 unit decrease	[0.13-0.21]	MFAP2, ATP13A2	Serum levels of protein SCGB1A1	blood protein measurement	'-	GCST90086346	1:16985387
Oceanian	1	15418884	17219226	1.3e-05	rs7365304-<b>A</b>	6 x 10-14		NR	'-	0.0158 unit increase	[0.012-0.02]	CLCNKB	Blood urea nitrogen levels	blood urea nitrogen measurement	'-	GCST90018948	1:16045015
Oceanian	1	15418884	17219226	1.3e-05	rs6657613-<b>A</b>	4 x 10-9	(EA, women)	0.5026	'-	0.0268 unit decrease	[0.018-0.036]	ATP13A2	Hip circumference adjusted for BMI	BMI-adjusted hip circumference	'-	GCST004067	1:17001705
Oceanian	1	15418884	17219226	1.3e-05	rs4920605-<b>A</b>	2 x 10-9		0.5703	'-	0.0487 unit increase	[0.033-0.065]	ATP13A2	Hip circumference adjusted for BMI	BMI-adjusted hip circumference	'-	GCST008156	1:16988930
Oceanian	1	15418884	17219226	1.3e-05	rs6657613-<b>A</b>	7 x 10-13	(EA,men)	0.5026	'-	0.0364 unit decrease	[0.026-0.046]	ATP13A2	Hip circumference adjusted for BMI	BMI-adjusted hip circumference	'-	GCST004067	1:17001705
Oceanian	1	15418884	17219226	1.3e-05	rs6657613-<b>A</b>	4 x 10-18	(EA)	0.5026	'-	0.0309 unit decrease	[0.024-0.038]	ATP13A2	Hip circumference adjusted for BMI	BMI-adjusted hip circumference	'-	GCST004067	1:17001705
Oceanian	1	15418884	17219226	1.3e-05	rs4920608-<b>C</b>	4 x 10-12		NR	'-	0.0203475 unit decrease	[0.015-0.026]	ATP13A2	Hip circumference adjusted for BMI	BMI-adjusted hip circumference	'-	GCST90020028	1:16992792
Oceanian	1	15418884	17219226	1.3e-05	rs6662605-<b>G</b>	3 x 10-8		NR	'-	0.0196609 unit decrease	[0.013-0.027]	ATP13A2	Hip circumference adjusted for BMI	BMI-adjusted hip circumference	'-	GCST90020028	1:17010100
Oceanian	1	15418884	17219226	1.3e-05	rs3738814-<b>G</b>	4 x 10-20		NR	'-	0.0259922 unit decrease	[0.02-0.032]	ATP13A2	Hip circumference adjusted for BMI	BMI-adjusted hip circumference	'-	GCST90020028	1:17005181
Oceanian	1	15418884	17219226	1.3e-05	rs4920605-<b>G</b>	2 x 10-25		NR	'-	0.0321214 unit decrease	[0.026-0.038]	ATP13A2	Hip circumference adjusted for BMI	BMI-adjusted hip circumference	'-	GCST012227	1:16988930
Oceanian	1	15418884	17219226	1.3e-05	rs6662202-<b>T</b>	7 x 10-11		NR	'-	0.0253044 unit decrease	[0.018-0.033]	ATP13A2	Hip circumference adjusted for BMI	BMI-adjusted hip circumference	'-	GCST012227	1:17009758
Oceanian	1	15418884	17219226	1.3e-05	rs9435739-<b>G</b>	4 x 10-14		NR	'-	0.02447 unit decrease	[0.018-0.031]	ATP13A2, SDHB	Hip circumference adjusted for BMI	BMI-adjusted hip circumference	'-	GCST012227	1:17016429
Oceanian	1	15418884	17219226	1.3e-05	rs761422-<b>G</b>	5 x 10-15		NR	'-	0.0219307 unit increase	[0.016-0.027]	MFAP2	Hip circumference adjusted for BMI	BMI-adjusted hip circumference	'-	GCST90020028	1:16975285
Oceanian	1	15418884	17219226	1.3e-05	rs2235933-<b>T</b>	3 x 10-14		NR	'-	0.0238742 unit decrease	[0.018-0.03]	MFAP2	Hip circumference adjusted for BMI	BMI-adjusted hip circumference	'-	GCST90020028	1:16974953
Oceanian	1	15418884	17219226	1.3e-05	rs761423-<b>C</b>	2 x 10-15		NR	'-	0.0243503 unit increase	[0.018-0.03]	MFAP2	Hip circumference adjusted for BMI	BMI-adjusted hip circumference	'-	GCST012227	1:16975177
Oceanian	1	15418884	17219226	1.3e-05	rs56265117-<b>T</b>	3 x 10-17		NR	'-	0.0291403 unit decrease	[0.022-0.036]	MFAP2	Hip circumference adjusted for BMI	BMI-adjusted hip circumference	'-	GCST012227	1:16980428
Oceanian	1	15418884	17219226	1.3e-05	rs6682671-<b>C</b>	6 x 10-13		NR	'-	0.0212451 unit decrease	[0.015-0.027]	MFAP2, ATP13A2	Hip circumference adjusted for BMI	BMI-adjusted hip circumference	'-	GCST90020028	1:16985387
Oceanian	1	15418884	17219226	1.3e-05	rs7523863-<b>C</b>	3 x 10-9		NR	'-	0.0189817 unit decrease	[0.013-0.025]	PADI2	Hip circumference adjusted for BMI	BMI-adjusted hip circumference	'-	GCST012227	1:17076733
Oceanian	1	15418884	17219226	1.3e-05	rs2235920-<b>C</b>	6 x 10-10		NR	'-	0.0190809 unit decrease	[0.013-0.025]	PADI2	Hip circumference adjusted for BMI	BMI-adjusted hip circumference	'-	GCST012227	1:17093903
Oceanian	1	15418884	17219226	1.3e-05	rs732679-<b>C</b>	2 x 10-8		NR	'-	0.0164191 unit decrease	[0.011-0.022]	SDHB	Hip circumference adjusted for BMI	BMI-adjusted hip circumference	'-	GCST90020028	1:17045190
Oceanian	1	15418884	17219226	1.3e-05	rs12142244-<b>G</b>	1 x 10-12		NR	'-	0.0218458 unit decrease	[0.016-0.028]	SDHB	Hip circumference adjusted for BMI	BMI-adjusted hip circumference	'-	GCST012227	1:17024436
Oceanian	1	15418884	17219226	1.3e-05	rs9435672-<b>G</b>	1 x 10-14		NR	'-	0.021731 unit decrease	[0.016-0.027]	SDHB, ATP13A2	Hip circumference adjusted for BMI	BMI-adjusted hip circumference	'-	GCST90020028	1:17016164
Oceanian	1	15418884	17219226	1.3e-05	rs2647167-<b>T</b>	2 x 10-16		NR	'-	0.026201 unit decrease	[0.02-0.032]	SDHB, ATP13A2	Hip circumference adjusted for BMI	BMI-adjusted hip circumference	'-	GCST012227	1:17015257
Oceanian	1	15418884	17219226	1.3e-05	rs3754509-<b>T</b>	2 x 10-9		NR	'-	0.0175308 unit decrease	[0.012-0.023]	SDHB, PADI2	Hip circumference adjusted for BMI	BMI-adjusted hip circumference	'-	GCST90020028	1:17056005
Oceanian	1	15418884	17219226	1.3e-05	rs7550758-<b>C</b>	3 x 10-14		NR	'-	0.0216017 unit decrease	[0.016-0.027]	ATP13A2	A body shape index	BMI-adjusted waist circumference	'-	GCST90020024	1:17000934
Oceanian	1	15418884	17219226	1.3e-05	rs3738814-<b>A</b>	4 x 10-10	(women)	0.5275	'-	0.0375 cm increase	[0.026-0.049]	ATP13A2	Waist circumference adjusted for BMI in active individuals	BMI-adjusted waist circumference	physical activity measurement	GCST004564	1:17005181
Oceanian	1	15418884	17219226	1.3e-05	rs116488926-<b>?</b>	2 x 10-9		NR	'-	'-	'-	ATP13A2	Waist circumference adjusted for body mass index	BMI-adjusted waist circumference	'-	GCST009867	1:16997483
Oceanian	1	15418884	17219226	1.3e-05	rs56274609-<b>?</b>	2 x 10-13		NR	'-	'-	'-	ATP13A2	Waist circumference adjusted for body mass index	BMI-adjusted waist circumference	'-	GCST009867	1:16996773
Oceanian	1	15418884	17219226	1.3e-05	rs4920605-<b>A</b>	4 x 10-8		0.5604	'-	0.0356 unit increase	[0.023-0.048]	ATP13A2	Waist circumference adjusted for body mass index	BMI-adjusted waist circumference	'-	GCST008161	1:16988930
Oceanian	1	15418884	17219226	1.3e-05	rs4920605-<b>G</b>	3 x 10-18		NR	'-	0.0270865 unit decrease	[0.021-0.033]	ATP13A2	Waist circumference adjusted for body mass index	BMI-adjusted waist circumference	'-	GCST012226	1:16988930
Oceanian	1	15418884	17219226	1.3e-05	rs6662605-<b>G</b>	2 x 10-9		NR	'-	0.0233435 unit decrease	[0.016-0.031]	ATP13A2	Waist circumference adjusted for body mass index	BMI-adjusted waist circumference	'-	GCST012226	1:17010100
Oceanian	1	15418884	17219226	1.3e-05	rs7550758-<b>C</b>	1 x 10-26		NR	'-	0.0302507 unit decrease	[0.025-0.036]	ATP13A2	Waist circumference adjusted for body mass index	BMI-adjusted waist circumference	'-	GCST90020029	1:17000934
Oceanian	1	15418884	17219226	1.3e-05	rs3738815-<b>T</b>	2 x 10-13		NR	'-	0.0266312 unit decrease	[0.02-0.034]	ATP13A2	Waist circumference adjusted for body mass index	BMI-adjusted waist circumference	'-	GCST90020029	1:16988207
Oceanian	1	15418884	17219226	1.3e-05	rs6684770-<b>A</b>	1 x 10-8		NR	'-	0.0180898 unit decrease	[0.012-0.024]	ATP13A2	Waist circumference adjusted for body mass index	BMI-adjusted waist circumference	'-	GCST90020029	1:16999460
Oceanian	1	15418884	17219226	1.3e-05	rs9435732-<b>C</b>	4 x 10-10	(EA, men)	0.7266	'-	0.0431 cm increase	[0.03-0.057]	ATP13A2, MFAP2	Waist circumference adjusted for BMI in active individuals	BMI-adjusted waist circumference	physical activity measurement	GCST004564	1:16981663
Oceanian	1	15418884	17219226	1.3e-05	rs9435732-<b>C</b>	8 x 10-6	(EA,women)	0.7351	'-	0.0276 cm increase	[0.015-0.04]	ATP13A2, MFAP2	Waist circumference adjusted for BMI in active individuals	BMI-adjusted waist circumference	physical activity measurement	GCST004564	1:16981663
Oceanian	1	15418884	17219226	1.3e-05	rs9435732-<b>C</b>	2 x 10-12	(EA)	0.7313	'-	0.0336 cm increase	[0.024-0.043]	ATP13A2, MFAP2	Waist circumference adjusted for BMI in active individuals	BMI-adjusted waist circumference	physical activity measurement	GCST004564	1:16981663
Oceanian	1	15418884	17219226	1.3e-05	rs9435732-<b>C</b>	2 x 10-10	(men)	0.7293	'-	0.0429 cm increase	[0.03-0.056]	ATP13A2, MFAP2	Waist circumference adjusted for BMI in active individuals	BMI-adjusted waist circumference	physical activity measurement	GCST004564	1:16981663
Oceanian	1	15418884	17219226	1.3e-05	rs9435732-<b>C</b>	2 x 10-12		0.7301	'-	0.0324 cm increase	[0.023-0.041]	ATP13A2, MFAP2	Waist circumference adjusted for BMI in active individuals	BMI-adjusted waist circumference	physical activity measurement	GCST004564	1:16981663
Oceanian	1	15418884	17219226	1.3e-05	rs9435732-<b>T</b>	3 x 10-9	(men)	0.2658	'-	0.0385 unit decrease	[0.026-0.051]	ATP13A2, MFAP2	Waist circumference adjusted for BMI in non-smokers	BMI-adjusted waist circumference	'-	GCST004504	1:16981663
Oceanian	1	15418884	17219226	1.3e-05	rs9435732-<b>T</b>	4 x 10-12		0.2658	'-	0.0301 unit decrease	[0.022-0.039]	ATP13A2, MFAP2	Waist circumference adjusted for BMI in non-smokers	BMI-adjusted waist circumference	'-	GCST004504	1:16981663
Oceanian	1	15418884	17219226	1.3e-05	rs9435732-<b>T</b>	1 x 10-9		0.2658	'-	0.0496 unit decrease	[0.034-0.066]	ATP13A2, MFAP2	Waist circumference adjusted for BMI in smokers	BMI-adjusted waist circumference	smoking behavior	GCST004503	1:16981663
Oceanian	1	15418884	17219226	1.3e-05	rs9435732-<b>?</b>	3 x 10-46		NR	'-	'-	'-	ATP13A2, MFAP2	Waist circumference adjusted for body mass index	BMI-adjusted waist circumference	'-	GCST009867	1:16981663
Oceanian	1	15418884	17219226	1.3e-05	rs9435732-<b>T</b>	4 x 10-16	(EA)	0.2715	'-	0.0309 unit decrease	[0.023-0.038]	ATP13A2, MFAP2	Waist circumference adjusted for body mass index	BMI-adjusted waist circumference	'-	GCST004063	1:16981663
Oceanian	1	15418884	17219226	1.3e-05	rs9435732-<b>T</b>	3 x 10-8	(EA,women)	0.2715	'-	0.0272 unit decrease	[0.018-0.037]	ATP13A2, MFAP2	Waist circumference adjusted for body mass index	BMI-adjusted waist circumference	'-	GCST004063	1:16981663
Oceanian	1	15418884	17219226	1.3e-05	rs9435732-<b>T</b>	9 x 10-12	(EA, men)	0.2715	'-	0.0365 unit decrease	[0.026-0.047]	ATP13A2, MFAP2	Waist circumference adjusted for body mass index	BMI-adjusted waist circumference	'-	GCST004063	1:16981663
Oceanian	1	15418884	17219226	1.3e-05	rs9435732-<b>C</b>	4 x 10-10	(EA, men)	0.7313	'-	0.039 cm increase	[0.027-0.051]	ATP13A2, MFAP2	Waist circumference adjusted for body mass index	BMI-adjusted waist circumference	physical activity measurement	GCST004562	1:16981663
Oceanian	1	15418884	17219226	1.3e-05	rs9435732-<b>C</b>	8 x 10-13	(EA)	0.7313	'-	0.0303 cm increase	[0.022-0.039]	ATP13A2, MFAP2	Waist circumference adjusted for body mass index	BMI-adjusted waist circumference	physical activity measurement	GCST004562	1:16981663
Oceanian	1	15418884	17219226	1.3e-05	rs9435732-<b>C</b>	7 x 10-10	(women)	0.7301	'-	0.0357 cm increase	[0.024-0.047]	ATP13A2, MFAP2	Waist circumference adjusted for body mass index	BMI-adjusted waist circumference	physical activity measurement	GCST004562	1:16981663
Oceanian	1	15418884	17219226	1.3e-05	rs9435732-<b>C</b>	3 x 10-11	(men)	0.7301	'-	0.0391 cm increase	[0.028-0.051]	ATP13A2, MFAP2	Waist circumference adjusted for body mass index	BMI-adjusted waist circumference	physical activity measurement	GCST004562	1:16981663
Oceanian	1	15418884	17219226	1.3e-05	rs9435732-<b>C</b>	7 x 10-14		0.7301	'-	0.0297 cm increase	[0.022-0.038]	ATP13A2, MFAP2	Waist circumference adjusted for body mass index	BMI-adjusted waist circumference	physical activity measurement	GCST004562	1:16981663
Oceanian	1	15418884	17219226	1.3e-05	rs9435739-<b>G</b>	1 x 10-8		NR	'-	0.0186635 unit decrease	[0.012-0.025]	ATP13A2, SDHB	Waist circumference adjusted for body mass index	BMI-adjusted waist circumference	'-	GCST012226	1:17016429
Oceanian	1	15418884	17219226	1.3e-05	rs9435739-<b>G</b>	1 x 10-13		NR	'-	0.0223178 unit decrease	[0.016-0.028]	ATP13A2, SDHB	Waist circumference adjusted for body mass index	BMI-adjusted waist circumference	'-	GCST90020029	1:17016429
Oceanian	1	15418884	17219226	1.3e-05	rs9442189-<b>A</b>	6 x 10-6		0.026	'-	0.1053 unit decrease	[0.059-0.151]	CLCNKA	Waist circumference adjusted for body mass index	BMI-adjusted waist circumference	'-	GCST008161	1:16022642
Oceanian	1	15418884	17219226	1.3e-05	rs114489401-<b>?</b>	4 x 10-8		NR	'-	'-	'-	CROCC	Waist circumference adjusted for body mass index	BMI-adjusted waist circumference	'-	GCST009867	1:16884162
Oceanian	1	15418884	17219226	1.3e-05	rs113018699-<b>C</b>	6 x 10-6		0.9808	'-	0.1475 unit increase	[0.084-0.211]	CROCC	Waist circumference adjusted for body mass index	BMI-adjusted waist circumference	'-	GCST008161	1:16889604
Oceanian	1	15418884	17219226	1.3e-05	rs6691985-<b>T</b>	6 x 10-21		NR	'-	0.0291142 unit decrease	[0.023-0.035]	CROCC	Waist circumference adjusted for body mass index	BMI-adjusted waist circumference	'-	GCST90020029	1:16963416
Oceanian	1	15418884	17219226	1.3e-05	rs761423-<b>C</b>	6 x 10-11		NR	'-	0.0187203 unit increase	[0.013-0.024]	MFAP2	A body shape index	BMI-adjusted waist circumference	'-	GCST90020024	1:16975177
Oceanian	1	15418884	17219226	1.3e-05	rs2235933-<b>T</b>	3 x 10-14		NR	'-	0.0242745 unit decrease	[0.018-0.031]	MFAP2	A body shape index	BMI-adjusted waist circumference	'-	GCST90020024	1:16974953
Oceanian	1	15418884	17219226	1.3e-05	rs761423-<b>C</b>	1 x 10-12		NR	'-	0.0219833 unit increase	[0.016-0.028]	MFAP2	Waist circumference adjusted for body mass index	BMI-adjusted waist circumference	'-	GCST012226	1:16975177
Oceanian	1	15418884	17219226	1.3e-05	rs56265117-<b>T</b>	2 x 10-18		NR	'-	0.0304562 unit decrease	[0.024-0.037]	MFAP2	Waist circumference adjusted for body mass index	BMI-adjusted waist circumference	'-	GCST012226	1:16980428
Oceanian	1	15418884	17219226	1.3e-05	rs761423-<b>C</b>	1 x 10-19		NR	'-	0.0258364 unit increase	[0.02-0.031]	MFAP2	Waist circumference adjusted for body mass index	BMI-adjusted waist circumference	'-	GCST90020029	1:16975177
Oceanian	1	15418884	17219226	1.3e-05	rs2235932-<b>C</b>	2 x 10-16		NR	'-	0.0239644 unit decrease	[0.018-0.03]	MFAP2	Waist circumference adjusted for body mass index	BMI-adjusted waist circumference	'-	GCST90020029	1:16977094
Oceanian	1	15418884	17219226	1.3e-05	rs55779591-<b>T</b>	3 x 10-23		NR	'-	0.0304513 unit decrease	[0.024-0.036]	MFAP2	Waist circumference adjusted for body mass index	BMI-adjusted waist circumference	'-	GCST90020029	1:16980453
Oceanian	1	15418884	17219226	1.3e-05	rs6682671-<b>C</b>	2 x 10-11		NR	'-	0.0201015 unit decrease	[0.014-0.026]	MFAP2, ATP13A2	A body shape index	BMI-adjusted waist circumference	'-	GCST90020024	1:16985387
Oceanian	1	15418884	17219226	1.3e-05	rs6682671-<b>C</b>	2 x 10-20		NR	'-	0.0276218 unit decrease	[0.022-0.033]	MFAP2, ATP13A2	Waist circumference adjusted for body mass index	BMI-adjusted waist circumference	'-	GCST90020029	1:16985387
Oceanian	1	15418884	17219226	1.3e-05	rs2235920-<b>C</b>	2 x 10-9		NR	'-	0.0173316 unit decrease	[0.012-0.023]	PADI2	A body shape index	BMI-adjusted waist circumference	'-	GCST90020024	1:17093903
Oceanian	1	15418884	17219226	1.3e-05	rs2235920-<b>?</b>	2 x 10-21		NR	'-	'-	'-	PADI2	Waist circumference adjusted for body mass index	BMI-adjusted waist circumference	'-	GCST009867	1:17093903
Oceanian	1	15418884	17219226	1.3e-05	rs3818042-<b>G</b>	9 x 10-19		NR	'-	0.025387 unit decrease	[0.02-0.031]	PADI2	Waist circumference adjusted for body mass index	BMI-adjusted waist circumference	'-	GCST90020029	1:17072354
Oceanian	1	15418884	17219226	1.3e-05	rs2076614-<b>A</b>	7 x 10-9		NR	'-	0.0185972 unit decrease	[0.012-0.025]	PADI2	Waist circumference adjusted for body mass index	BMI-adjusted waist circumference	'-	GCST90020029	1:17086964
Oceanian	1	15418884	17219226	1.3e-05	rs2235920-<b>C</b>	7 x 10-15		NR	'-	0.022267 unit decrease	[0.017-0.028]	PADI2	Waist circumference adjusted for body mass index	BMI-adjusted waist circumference	'-	GCST90020029	1:17093903
Oceanian	1	15418884	17219226	1.3e-05	rs12404121-<b>C</b>	5 x 10-12		NR	'-	0.0204055 unit decrease	[0.015-0.026]	PADI2, SDHB	A body shape index	BMI-adjusted waist circumference	'-	GCST90020024	1:17059609
Oceanian	1	15418884	17219226	1.3e-05	rs2235930-<b>A</b>	5 x 10-10		NR	'-	0.0180702 unit decrease	[0.012-0.024]	SDHB	A body shape index	BMI-adjusted waist circumference	'-	GCST90020024	1:17023648
Oceanian	1	15418884	17219226	1.3e-05	rs12073028-<b>?</b>	2 x 10-18		NR	'-	'-	'-	SDHB	Waist circumference adjusted for body mass index	BMI-adjusted waist circumference	'-	GCST009867	1:17044657
Oceanian	1	15418884	17219226	1.3e-05	rs12142244-<b>G</b>	2 x 10-8		NR	'-	0.017432 unit decrease	[0.011-0.024]	SDHB	Waist circumference adjusted for body mass index	BMI-adjusted waist circumference	'-	GCST012226	1:17024436
Oceanian	1	15418884	17219226	1.3e-05	rs11203280-<b>T</b>	2 x 10-11		NR	'-	0.0201026 unit decrease	[0.014-0.026]	SDHB, ATP13A2	A body shape index	BMI-adjusted waist circumference	'-	GCST90020024	1:17016288
Oceanian	1	15418884	17219226	1.3e-05	rs2746478-<b>T</b>	4 x 10-14		NR	'-	0.0242526 unit decrease	[0.018-0.031]	SDHB, ATP13A2	Waist circumference adjusted for body mass index	BMI-adjusted waist circumference	'-	GCST012226	1:17015765
Oceanian	1	15418884	17219226	1.3e-05	rs3754507-<b>A</b>	2 x 10-10		NR	'-	0.0205327 unit decrease	[0.014-0.027]	SDHB, PADI2	Waist circumference adjusted for body mass index	BMI-adjusted waist circumference	'-	GCST90020029	1:17056451
Oceanian	1	15418884	17219226	1.3e-05	rs3738814-<b>?</b>	7 x 10-10	(women)	0.5412	'-	'-	'-	ATP13A2	Waist circumference adjusted for BMI (joint analysis main effects and physical activity interaction)	BMI-adjusted waist circumference, physical activity measurement	'-	GCST004563	1:17005181
Oceanian	1	15418884	17219226	1.3e-05	rs9435732-<b>?</b>	2 x 10-10	(EA, men)	0.7313	'-	'-	'-	ATP13A2, MFAP2	Waist circumference adjusted for BMI (joint analysis main effects and physical activity interaction)	BMI-adjusted waist circumference, physical activity measurement	'-	GCST004563	1:16981663
Oceanian	1	15418884	17219226	1.3e-05	rs9435732-<b>?</b>	2 x 10-13	(EA)	0.7313	'-	'-	'-	ATP13A2, MFAP2	Waist circumference adjusted for BMI (joint analysis main effects and physical activity interaction)	BMI-adjusted waist circumference, physical activity measurement	'-	GCST004563	1:16981663
Oceanian	1	15418884	17219226	1.3e-05	rs9435732-<b>?</b>	3 x 10-14		0.7301	'-	'-	'-	ATP13A2, MFAP2	Waist circumference adjusted for BMI (joint analysis main effects and physical activity interaction)	BMI-adjusted waist circumference, physical activity measurement	'-	GCST004563	1:16981663
Oceanian	1	15418884	17219226	1.3e-05	rs9435732-<b>?</b>	6 x 10-6	(EA, women)	0.7313	'-	'-	'-	ATP13A2, MFAP2	Waist circumference adjusted for BMI (joint analysis main effects and physical activity interaction)	BMI-adjusted waist circumference, physical activity measurement	'-	GCST004563	1:16981663
Oceanian	1	15418884	17219226	1.3e-05	rs9435732-<b>?</b>	1 x 10-11	(men)	0.7301	'-	'-	'-	ATP13A2, MFAP2	Waist circumference adjusted for BMI (joint analysis main effects and physical activity interaction)	BMI-adjusted waist circumference, physical activity measurement	'-	GCST004563	1:16981663
Oceanian	1	15418884	17219226	1.3e-05	rs7550758-<b>C</b>	4 x 10-9		NR	'-	0.0165515 unit decrease	[0.011-0.022]	ATP13A2	Waist-hip index	BMI-adjusted waist-hip ratio	'-	GCST90020027	1:17000934
Oceanian	1	15418884	17219226	1.3e-05	rs9435732-<b>?</b>	5 x 10-10		NR	'-	'-	'-	ATP13A2, MFAP2	Waist-to-hip ratio adjusted for BMI	BMI-adjusted waist-hip ratio	'-	GCST009858	1:16981663
Oceanian	1	15418884	17219226	1.3e-05	rs6691985-<b>T</b>	5 x 10-8		NR	'-	0.0167636 unit decrease	[0.011-0.023]	CROCC	Waist-hip index	BMI-adjusted waist-hip ratio	'-	GCST90020027	1:16963416
Oceanian	1	15418884	17219226	1.3e-05	rs55779591-<b>T</b>	1 x 10-9		NR	'-	0.0185015 unit decrease	[0.013-0.024]	MFAP2	Waist-hip index	BMI-adjusted waist-hip ratio	'-	GCST90020027	1:16980453
Oceanian	1	15418884	17219226	1.3e-05	rs55779591-<b>T</b>	2 x 10-8		NR	'-	0.0170051 unit decrease	[0.011-0.023]	MFAP2	Waist-to-hip ratio adjusted for BMI	BMI-adjusted waist-hip ratio	'-	GCST90020025	1:16980453
Oceanian	1	15418884	17219226	1.3e-05	rs35108553-<b>T</b>	1 x 10-8		NR	'-	0.0164631 unit decrease	[0.011-0.022]	PADI2	Waist-hip index	BMI-adjusted waist-hip ratio	'-	GCST90020027	1:17078307
Oceanian	1	15418884	17219226	1.3e-05	rs55750792-<b>G</b>	3 x 10-8	(females)	0.488723	'-	0.01883 unit increase	NR	MFAP2	Body fat distribution (arm fat ratio)	body fat distribution	'-	GCST007293	1:16980375
Oceanian	1	15418884	17219226	1.3e-05	rs55750792-<b>G</b>	3 x 10-11	(females)	0.488723	'-	0.01929 unit increase	NR	MFAP2	Body fat distribution (leg fat ratio)	body fat distribution	'-	GCST007295	1:16980375
Oceanian	1	15418884	17219226	1.3e-05	rs55750792-<b>G</b>	3 x 10-10		0.488723	'-	0.01266 unit increase	NR	MFAP2	Body fat distribution (leg fat ratio)	body fat distribution	'-	GCST007295	1:16980375
Oceanian	1	15418884	17219226	1.3e-05	rs55750792-<b>G</b>	4 x 10-16		0.488723	'-	0.01781 unit decrease	NR	MFAP2	Body fat distribution (trunk fat ratio)	body fat distribution	'-	GCST007294	1:16980375
Oceanian	1	15418884	17219226	1.3e-05	rs55750792-<b>G</b>	7 x 10-19	(females)	0.488723	'-	0.02722 unit decrease	NR	MFAP2	Body fat distribution (trunk fat ratio)	body fat distribution	'-	GCST007294	1:16980375
Oceanian	1	15418884	17219226	1.3e-05	rs3738814-<b>?</b>	5 x 10-10		NR	'-	0.03539952 unit decrease	[0.024-0.047]	ATP13A2	Height	body height	'-	GCST008053	1:17005181
Oceanian	1	15418884	17219226	1.3e-05	rs3170740-<b>?</b>	1 x 10-37		NR	'-	0.03937045 unit increase	[0.033-0.045]	ATP13A2	Height	body height	'-	GCST008839	1:16986248
Oceanian	1	15418884	17219226	1.3e-05	rs3738814-<b>A</b>	2 x 10-7		0.35	'-	0.06 cm increase	[0.04-0.08]	ATP13A2	Height	body height	'-	GCST000611	1:17005181
Oceanian	1	15418884	17219226	1.3e-05	rs3738814-<b>A</b>	1 x 10-24		0.3	'-	0.061 unit increase	[0.047-0.075]	ATP13A2	Height	body height	'-	GCST002702	1:17005181
Oceanian	1	15418884	17219226	1.3e-05	rs3170740-<b>T</b>	2 x 10-32		0.317935	'-	0.0258496 unit increase	[0.022-0.03]	ATP13A2	Height	body height	'-	GCST90018739	1:16986248
Oceanian	1	15418884	17219226	1.3e-05	rs79150293-<b>?</b>	3 x 10-16		NR	'-	'-	'-	CROCC	Height	body height	'-	GCST007841	1:16879762
Oceanian	1	15418884	17219226	1.3e-05	rs11260765-<b>?</b>	2 x 10-8		NR	'-	'-	'-	CROCCP3	Height	body height	'-	GCST007841	1:16481730
Oceanian	1	15418884	17219226	1.3e-05	rs1572381-<b>?</b>	1 x 10-9		NR	'-	'-	'-	HSPB7	Height	body height	'-	GCST007841	1:16017999
Oceanian	1	15418884	17219226	1.3e-05	rs78886584-<b>A</b>	9 x 10-10		0.509017	'-	0.0084915 unit decrease	[0.0058-0.0112]	LINC01783, RNU1-1	Adult body size	body height	'-	GCST010988	1:16532830
Oceanian	1	15418884	17219226	1.3e-05	rs2284746-<b>?</b>	3 x 10-13		NR	'-	0.04452905 unit increase	[0.033-0.056]	MFAP2	Height	body height	'-	GCST008053	1:16980180
Oceanian	1	15418884	17219226	1.3e-05	rs2284746-<b>G</b>	5 x 10-15		0.52	1.17	'-	[NR]	MFAP2	Height	body height	'-	GCST001956	1:16980180
Oceanian	1	15418884	17219226	1.3e-05	rs2284746-<b>C</b>	4 x 10-29		0.48	'-	0.04 unit decrease	[NR]	MFAP2	Height	body height	'-	GCST000817	1:16980180
Oceanian	1	15418884	17219226	1.3e-05	rs2284746-<b>C</b>	1 x 10-40		0.475	'-	0.04 unit decrease	[0.034-0.046]	MFAP2	Height	body height	'-	GCST002647	1:16980180
Oceanian	1	15418884	17219226	1.3e-05	rs2284746-<b>C</b>	2 x 10-25		0.72	'-	0.06 unit decrease	[0.046-0.074]	MFAP2	Height	body height	'-	GCST002702	1:16980180
Oceanian	1	15418884	17219226	1.3e-05	rs9435731-<b>A</b>	4 x 10-100		NR	'-	0.0278 unit increase	[0.025-0.03]	MFAP2	Height	body height	'-	GCST90018959	1:16979534
Oceanian	1	15418884	17219226	1.3e-05	rs2284746-<b>?</b>	1 x 10-131		NR	'-	'-	'-	MFAP2	Height	body height	'-	GCST007841	1:16980180
Oceanian	1	15418884	17219226	1.3e-05	rs9435733-<b>T</b>	2 x 10-11		0.4784	'-	0.0426 unit decrease	[0.03-0.055]	MFAP2, ATP13A2	Height	body height	'-	GCST008163	1:16981759
Oceanian	1	15418884	17219226	1.3e-05	rs3170740-<b>T</b>	1 x 10-8		NR	'-	0.011 unit decrease	[0.0073-0.0147]	ATP13A2	Body mass index	body mass index	'-	GCST90018947	1:16986248
Oceanian	1	15418884	17219226	1.3e-05	rs2076603-<b>?</b>	3 x 10-10		NR	'-	'-	'-	ATP13A2	Body mass index	body mass index	'-	GCST007039	1:16992516
Oceanian	1	15418884	17219226	1.3e-05	rs3820071-<b>G</b>	9 x 10-10		0.741	'-	0.0123 unit increase	[0.0084-0.0162]	CELA2B	Body mass index	body mass index	'-	GCST008129	1:15482272
Oceanian	1	15418884	17219226	1.3e-05	rs3766160-<b>A</b>	5 x 10-9		0.2272	'-	0.0107 unit decrease	[0.0072-0.0142]	CELA2B	Body mass index	body mass index	'-	GCST009004	1:15482377
Oceanian	1	15418884	17219226	1.3e-05	rs78886584-<b>?</b>	4 x 10-9		NR	'-	'-	'-	LINC01783, RNU1-1	Body mass index	body mass index	'-	GCST007039	1:16532830
Oceanian	1	15418884	17219226	1.3e-05	rs761423-<b>?</b>	2 x 10-8		NR	'-	'-	'-	MFAP2	Body mass index	body mass index	'-	GCST009871	1:16975177
Oceanian	1	15418884	17219226	1.3e-05	rs761423-<b>T</b>	7 x 10-10		0.5412	'-	0.0105 unit increase	[0.0072-0.0138]	MFAP2	Body mass index	body mass index	'-	GCST009004	1:16975177
Oceanian	1	15418884	17219226	1.3e-05	rs2076603-<b>?</b>	5 x 10-11		NR	'-	'-	'-	ATP13A2	Brain shape (segment 31)	brain measurement	'-	GCST90012910	1:16992516
Oceanian	1	15418884	17219226	1.3e-05	rs4920605-<b>G</b>	3 x 10-48		0.45	'-	14.6 z score increase	'-	ATP13A2	Vertex-wise sulcal depth	brain measurement	'-	GCST90095129	1:16988930
Oceanian	1	15418884	17219226	1.3e-05	rs4661727-<b>C</b>	3 x 10-22		0.34	'-	9.7 z score increase	'-	FBXO42, MT1XP1	Vertex-wise sulcal depth	brain measurement	'-	GCST90095129	1:16242118
Oceanian	1	15418884	17219226	1.3e-05	rs7512308-<b>A</b>	1 x 10-8		0.24	'-	5.7 z score increase	'-	PLEKHM2, DDI2	Vertex-wise sulcal depth	brain measurement	'-	GCST90095129	1:15680109
Oceanian	1	15418884	17219226	1.3e-05	rs4920605-<b>?</b>	3 x 10-9		'-	'-	'-	'-	ATP13A2	Brain morphology (min-P)	brain measurement, neuroimaging measurement	'-	GCST010699	1:16988930
Oceanian	1	15418884	17219226	1.3e-05	rs4920605-<b>?</b>	2 x 10-8		'-	'-	'-	'-	ATP13A2	Brain morphology (MOSTest)	brain measurement, neuroimaging measurement	'-	GCST010703	1:16988930
Oceanian	1	15418884	17219226	1.3e-05	rs924204-<b>G</b>	7 x 10-17		NR	'-	0.0195 unit increase	[0.015-0.024]	ARHGEF19-AS1, EPHA2	Calcium levels	calcium measurement	'-	GCST90018951	1:16187431
Oceanian	1	15418884	17219226	1.3e-05	rs36086195-<b>T</b>	1 x 10-15		0.5791	'-	0.001839 unit increase	[0.0014-0.0023]	EPHA2, ARHGEF19-AS1	Calcium levels	calcium measurement	'-	GCST012398	1:16184399
Oceanian	1	15418884	17219226	1.3e-05	rs12725198-<b>A</b>	3 x 10-6	(Dichotomous variable)	NR	1.85	'-	[1.43-2.39]	SLC25A34-AS1, FBLIM1	Cardiac Troponin-T levels	cardiac troponin T measurement	'-	GCST001776	1:15753676
Oceanian	1	15418884	17219226	1.3e-05	rs28711771-<b>?</b>	6 x 10-8		NR	'-	'-	'-	FAM131C, EPHA2	Cardiovascular disease	cardiovascular disease	'-	GCST007072	1:16093094
Oceanian	1	15418884	17219226	1.3e-05	rs9435715-<b>C</b>	3 x 10-6		0.522157	'-	0.0146666 unit decrease	[0.0084-0.0209]	CROCC	Carotid Intima-media thickness (mean of the maximum cIMT)	carotid artery intima media thickness	'-	GCST90092504	1:16941834
Oceanian	1	15418884	17219226	1.3e-05	rs11585710-<b>C</b>	5 x 10-7		0.616578	'-	0.00748947 unit increase	[0.0023-0.0127]	CROCC	Carotid Intima-media thickness (mean of the maximum cIMT)	carotid artery intima media thickness	'-	GCST90092505	1:16949728
Oceanian	1	15418884	17219226	1.3e-05	rs1497406-<b>G</b>	4 x 10-8		NR	'-	0.0487 unit increase	[0.031-0.066]	ARHGEF19-AS1, EPHA2	Cholelithiasis	cholelithiasis	'-	GCST90018819	1:16178825
Oceanian	1	15418884	17219226	1.3e-05	rs9435731-<b>A</b>	7 x 10-10		0.51	1.06	'-	[1.04-1.08]	MFAP2	Chronic obstructive pulmonary disease	chronic obstructive pulmonary disease	'-	GCST007692	1:16979534
Oceanian	1	15418884	17219226	1.3e-05	rs17448682-<b>T</b>	3 x 10-16		0.2339	1.03541	'-	'-	DDI2	Chronotype	chronotype measurement	'-	GCST007576	1:15640218
Oceanian	1	15418884	17219226	1.3e-05	rs17448682-<b>T</b>	3 x 10-16		0.2339	1.0326	'-	'-	DDI2	Morning person	chronotype measurement	'-	GCST007565	1:15640218
Oceanian	1	15418884	17219226	1.3e-05	rs17448682-<b>?</b>	3 x 10-8		NR	'-	'-	'-	DDI2	Morning person	chronotype measurement	'-	GCST007083	1:15640218
Oceanian	1	15418884	17219226	1.3e-05	rs17448682-<b>T</b>	4 x 10-13		0.2315	'-	0.018 unit increase	[0.012-0.024]	DDI2	Morningness	chronotype measurement	'-	GCST007983	1:15640218
Oceanian	1	15418884	17219226	1.3e-05	rs77576965-<b>T</b>	2 x 10-8		0.2727	'-	0.0109 unit increase	[0.0072-0.0146]	DNAJC16	Ease of getting up in the morning	chronotype measurement	'-	GCST007986	1:15590239
Oceanian	1	15418884	17219226	1.3e-05	rs59948050-<b>?</b>	7 x 10-6		NR	'-	'-	'-	DNAJC16	Morning vs. evening chronotype	circadian rhythm	'-	GCST003429	1:15588662
Oceanian	1	15418884	17219226	1.3e-05	rs12045879-<b>C</b>	5 x 10-11		0.686864	'-	0.00988708 unit increase	[0.0069-0.0128]	CELA2B	Body size at age 10	comparative body size at age 10, self-reported	'-	GCST010989	1:15490595
Oceanian	1	15418884	17219226	1.3e-05	rs4920605-<b>G</b>	1 x 10-17		0.4303	'-	'-	'-	ATP13A2	Cortical surface area	cortical surface area measurement	'-	GCST90091060	1:16988930
Oceanian	1	15418884	17219226	1.3e-05	rs4920605-<b>G</b>	1 x 10-26		0.45	'-	10.67 z score increase	'-	ATP13A2	Vertex-wise cortical surface area	cortical surface area measurement	'-	GCST90095130	1:16988930
Oceanian	1	15418884	17219226	1.3e-05	rs6698317-<b>A</b>	4 x 10-9		0.23	'-	5.89 z score increase	'-	FBXO42	Vertex-wise cortical surface area	cortical surface area measurement	'-	GCST90095130	1:16264577
Oceanian	1	15418884	17219226	1.3e-05	rs4661727-<b>C</b>	3 x 10-9		0.3806	'-	'-	'-	FBXO42, MT1XP1	Cortical surface area	cortical surface area measurement	'-	GCST90091060	1:16242118
Oceanian	1	15418884	17219226	1.3e-05	rs6682671-<b>T</b>	9 x 10-10	(Rostral Middle Frontal)	0.6387	'-	22.388662 unit increase	[15.22-29.56]	MFAP2, ATP13A2	Cortical surface area	cortical surface area measurement	'-	GCST010282	1:16985387
Oceanian	1	15418884	17219226	1.3e-05	rs6657613-<b>A</b>	1 x 10-13		0.4896	'-	'-	'-	ATP13A2	Cortical thickness	cortical thickness	'-	GCST90091061	1:17001705
Oceanian	1	15418884	17219226	1.3e-05	rs6657613-<b>A</b>	3 x 10-13		0.48	'-	7.28 z score increase	'-	ATP13A2	Vertex-wise cortical thickness	cortical thickness	'-	GCST90095131	1:17001705
Oceanian	1	15418884	17219226	1.3e-05	rs4661727-<b>C</b>	6 x 10-10		0.3806	'-	'-	'-	FBXO42, MT1XP1	Cortical thickness	cortical thickness	'-	GCST90091061	1:16242118
Oceanian	1	15418884	17219226	1.3e-05	rs4661727-<b>C</b>	2 x 10-12		0.34	'-	7.04 z score increase	'-	FBXO42, MT1XP1	Vertex-wise cortical thickness	cortical thickness	'-	GCST90095131	1:16242118
Oceanian	1	15418884	17219226	1.3e-05	rs530650774-G,rs530650774-<b>G</b>	9 x 10-9		0.66059	'-	0.0215226 unit decrease	[0.014-0.029]	CASP9	Creatinine levels	creatinine measurement	'-	GCST90092815	1:15497645
Oceanian	1	15418884	17219226	1.3e-05	rs142927912-<b>C</b>	1 x 10-18		NR	'-	0.0157 unit increase	[0.012-0.019]	CELA2B	Serum creatinine levels	creatinine measurement	'-	GCST90018979	1:15490274
Oceanian	1	15418884	17219226	1.3e-05	rs7515244-<b>G</b>	3 x 10-16		NR	'-	0.0209 unit increase	[0.016-0.026]	DNAJC16	Creatinine levels	creatinine measurement	'-	GCST90019502	1:15546891
Oceanian	1	15418884	17219226	1.3e-05	rs848302-<b>A</b>	2 x 10-11		0.690054	'-	0.020726 unit decrease	[0.015-0.027]	ZBTB17, TBC1D3P6	Serum creatinine levels	creatinine measurement	'-	GCST90018759	1:15989624
Oceanian	1	15418884	17219226	1.3e-05	rs1800615-<b>T</b>	2 x 10-9	(EA)	0.3	'-	0.0058 unit decrease	[0.004-0.0076]	CASP9	Glomerular filtration rate (creatinine)	creatinine measurement, glomerular filtration rate	'-	GCST003372	1:15505786
Oceanian	1	15418884	17219226	1.3e-05	rs7546668-<b>C</b>	1 x 10-9		NR	'-	0.0063 unit decrease	[0.0043-0.0083]	DNAJC16	Glomerular filtration rate (creatinine)	creatinine measurement, glomerular filtration rate	'-	GCST004292	1:15528628
Oceanian	1	15418884	17219226	1.3e-05	rs12124078-<b>A</b>	5 x 10-9		NR	'-	0.0058 unit increase	[0.0038-0.0078]	DNAJC16	Glomerular filtration rate in non diabetics (creatinine)	creatinine measurement, glomerular filtration rate	'-	GCST003401	1:15543404
Oceanian	1	15418884	17219226	1.3e-05	rs7515244-<b>G</b>	2 x 10-14		NR	'-	0.0196 unit increase	[0.015-0.025]	DNAJC16	Cystatin C levels	cystatin C measurement	'-	GCST90019504	1:15546891
Oceanian	1	15418884	17219226	1.3e-05	rs2284746-<b>C</b>	5 x 10-9		0.4811	'-	0.07683023 mmHg decrease	[0.05-0.104]	MFAP2	Diastolic blood pressure	diastolic blood pressure	'-	GCST90000059	1:16980180
Oceanian	1	15418884	17219226	1.3e-05	rs60402019-<b>?</b>	6 x 10-6		'-	'-	'-	'-	PADI2	Prudent dietary pattern	diet measurement	'-	GCST004639	1:17081463
Oceanian	1	15418884	17219226	1.3e-05	rs10927875-<b>C</b>	6 x 10-18		0.6729	'-	'-	[NR]	ZBTB17	Dilated cardiomyopathy	dilated cardiomyopathy	'-	GCST011210	1:15972817
Oceanian	1	15418884	17219226	1.3e-05	rs10927875-<b>C</b>	8 x 10-25		0.6729	1.1383	'-	1.11-1.17	ZBTB17	Dilated cardiomyopathy (MTAG)	dilated cardiomyopathy	'-	GCST011202	1:15972817
Oceanian	1	15418884	17219226	1.3e-05	rs10927875-<b>?</b>	1 x 10-9		NR	1.32	'-	[1.19-1.43]	ZBTB17	Idiopathic dilated cardiomyopathy	dilated cardiomyopathy	'-	GCST001023	1:15972817
Oceanian	1	15418884	17219226	1.3e-05	rs1763604-<b>C</b>	1 x 10-17	(-18 ms)	0.406551	'-	0.0476967 unit decrease	[0.037-0.059]	HSPB7, SRARP	Electrocardiogram morphology (amplitude at temporal datapoints)	electrocardiography	'-	GCST010796	1:16013277
Oceanian	1	15418884	17219226	1.3e-05	rs1763604-<b>C</b>	3 x 10-13	(-16 ms)	0.406551	'-	0.0407765 unit decrease	[0.03-0.052]	HSPB7, SRARP	Electrocardiogram morphology (amplitude at temporal datapoints)	electrocardiography	'-	GCST010796	1:16013277
Oceanian	1	15418884	17219226	1.3e-05	rs1763604-<b>C</b>	5 x 10-20	(-20 ms)	0.406551	'-	0.0509122 unit decrease	[0.04-0.062]	HSPB7, SRARP	Electrocardiogram morphology (amplitude at temporal datapoints)	electrocardiography	'-	GCST010796	1:16013277
Oceanian	1	15418884	17219226	1.3e-05	rs74057559-<b>?</b>	3 x 10-6		NR	'-	'-	'-	CLCNKB, CLCNKA	Erectile dysfunction	erectile dysfunction	'-	GCST006956	1:16036224
Oceanian	1	15418884	17219226	1.3e-05	rs1052571-<b>?</b>	2 x 10-12		NR	'-	'-	'-	CASP9	Red blood cell count	erythrocyte count	'-	GCST007069	1:15524118
Oceanian	1	15418884	17219226	1.3e-05	rs2007471-<b>T</b>	5 x 10-20		0.36764	'-	0.020957978 unit increase	[0.016-0.025]	CLCNKB	Red blood cell count	erythrocyte count	'-	GCST90002403	1:16042482
Oceanian	1	15418884	17219226	1.3e-05	rs140307022-<b>AGCTCT</b>	1 x 10-9		0.3999	'-	0.02246955 unit increase	[0.015-0.03]	CLCNKB	Red blood cell count	erythrocyte count	'-	GCST004601	1:16043684
Oceanian	1	15418884	17219226	1.3e-05	rs2007471-<b>T</b>	3 x 10-20		NR	'-	0.0169 unit increase	[0.013-0.02]	CLCNKB	Red blood cell count	erythrocyte count	'-	GCST90018971	1:16042482
Oceanian	1	15418884	17219226	1.3e-05	rs2007471-<b>?</b>	1 x 10-23		NR	'-	'-	'-	CLCNKB	Red blood cell count	erythrocyte count	'-	GCST007069	1:16042482
Oceanian	1	15418884	17219226	1.3e-05	rs2273113-<b>C</b>	1 x 10-9		0.43039	'-	0.013579408 unit increase	[0.0092-0.018]	CROCC	Red blood cell count	erythrocyte count	'-	GCST90002403	1:16960919
Oceanian	1	15418884	17219226	1.3e-05	rs2273113-<b>?</b>	6 x 10-10		NR	'-	'-	'-	CROCC	Red blood cell count	erythrocyte count	'-	GCST007069	1:16960919
Oceanian	1	15418884	17219226	1.3e-05	rs200243292-<b>TACCCTAGGGACC</b>	1 x 10-8	(right endocanthion-left cheilion distance)	0.26	'-	0.11 unit decrease	NR	ARHGEF19	Facial morphology	facial morphology measurement	'-	GCST009464	1:16201978
Oceanian	1	15418884	17219226	1.3e-05	rs35127884-<b>C</b>	1 x 10-9		0.46724	'-	0.0242724 unit increase	[0.016-0.032]	CLCNKB	Ratio of linoleic acid to total fatty acids	fatty acid measurement, linoleic acid measurement	'-	GCST90092881	1:16041987
Oceanian	1	15418884	17219226	1.3e-05	rs7538966-<b>?</b>	2 x 10-11		NR	'-	'-	'-	ARHGEF19-AS1, EPHA2	Lung function (FEV1/FVC)	FEV/FEC ratio	'-	GCST007080	1:16178054
Oceanian	1	15418884	17219226	1.3e-05	rs3754512-<b>?</b>	7 x 10-76		NR	'-	'-	'-	ATP13A2, MFAP2	Lung function (FEV1/FVC)	FEV/FEC ratio	'-	GCST007080	1:16983223
Oceanian	1	15418884	17219226	1.3e-05	rs2284746-<b>G</b>	1 x 10-10		0.5218	'-	0.042 unit decrease	[0.028-0.056]	MFAP2	Lung function (FEV1/FVC)	FEV/FEC ratio	'-	GCST004185	1:16980180
Oceanian	1	15418884	17219226	1.3e-05	rs9435733-<b>T</b>	6 x 10-61		0.4817	'-	0.0389 unit increase	[0.034-0.044]	MFAP2, ATP13A2	Lung function (FEV1/FVC)	FEV/FEC ratio	'-	GCST007431	1:16981759
Oceanian	1	15418884	17219226	1.3e-05	rs34966560-<b>T</b>	1 x 10-10		0.2945	'-	0.0023 unit decrease	[0.0017-0.0029]	ANO7L1, CPLANE2	Estimated glomerular filtration rate	glomerular filtration rate	'-	GCST008058	1:16230291
Oceanian	1	15418884	17219226	1.3e-05	rs11260709-<b>T</b>	1 x 10-9		0.6799	'-	0.0024 unit increase	[0.0016-0.0032]	CPLANE2, ANO7L1	Estimated glomerular filtration rate	glomerular filtration rate	'-	GCST008059	1:16231196
Oceanian	1	15418884	17219226	1.3e-05	rs45619934-<b>?</b>	2 x 10-10		NR	'-	'-	'-	DNAJC16	Estimated glomerular filtration rate	glomerular filtration rate	'-	GCST007344	1:15585452
Oceanian	1	15418884	17219226	1.3e-05	rs10159261-<b>T</b>	1 x 10-27		0.3599	'-	0.0034 unit decrease	[0.0028-0.004]	DNAJC16	Estimated glomerular filtration rate	glomerular filtration rate	'-	GCST008058	1:15586492
Oceanian	1	15418884	17219226	1.3e-05	rs6667182-<b>T</b>	6 x 10-24		0.3167	'-	0.0043 unit decrease	[0.0035-0.0051]	DNAJC16	Estimated glomerular filtration rate	glomerular filtration rate	'-	GCST008059	1:15588050
Oceanian	1	15418884	17219226	1.3e-05	rs7515244-<b>G</b>	8 x 10-15		NR	'-	0.0198 unit decrease	[0.015-0.025]	DNAJC16	Estimated glomerular filtration rate	glomerular filtration rate	'-	GCST90019506	1:15546891
Oceanian	1	15418884	17219226	1.3e-05	rs6664388-<b>C</b>	4 x 10-16		0.5773	'-	8.153 z score increase	NR	DNAJC16, AGMAT	Estimated glomerular filtration rate	glomerular filtration rate	'-	GCST007876	1:15581747
Oceanian	1	15418884	17219226	1.3e-05	rs6664388-<b>T</b>	3 x 10-10		0.407	'-	0.408 ml/min/1.73m2 decrease	[0.21-0.61]	DNAJC16, AGMAT	Estimated glomerular filtration rate	glomerular filtration rate	'-	GCST007344	1:15581747
Oceanian	1	15418884	17219226	1.3e-05	rs1763632-<b>T</b>	2 x 10-7		0.203	'-	0.157 ml/min/1.73m2 decrease	[-0.0782-0.3922]	ZBTB17, TBC1D3P6	Estimated glomerular filtration rate	glomerular filtration rate	'-	GCST007344	1:15985643
Oceanian	1	15418884	17219226	1.3e-05	rs848302-<b>?</b>	1 x 10-12		NR	'-	0.02881 unit increase	[0.021-0.037]	ZBTB17, TBC1D3P6	Glomerular filtration rate	glomerular filtration rate	'-	GCST005984	1:15989624
Oceanian	1	15418884	17219226	1.3e-05	rs2057094-<b>A</b>	8 x 10-6		0.43	'-	0.141 unit decrease	[0.08-0.202]	PADI2	Gut microbiota relative abundance (Ruminococcus belonging to family Lachnospiraceae)	gut microbiome measurement	'-	GCST90007003	1:17079454
Oceanian	1	15418884	17219226	1.3e-05	rs938295-<b>C</b>	2 x 10-8	(Unclassified Enterobacteriaceae)	NR	'-	0.49 unit decrease	'-	FBLIM1	Gut microbiota (bacterial taxa)	gut microbiome measurement, taxonomic microbiome measurement	'-	GCST003875	1:15760765
Oceanian	1	15418884	17219226	1.3e-05	rs12738340-<b>C</b>	4 x 10-12		0.1021	1.09	'-	NR	UQCRHL, RPL12P14	Blond vs. brown/black hair color	hair color	'-	GCST006988	1:15806901
Oceanian	1	15418884	17219226	1.3e-05	rs848188-<b>?</b>	2 x 10-20		NR	'-	'-	'-	ZBTB17	Hair color	hair colour measurement	'-	GCST007082	1:15950587
Oceanian	1	15418884	17219226	1.3e-05	rs945425-<b>C</b>	7 x 10-9		0.6719	'-	0.1904 unit increase	[0.13-0.25]	CLCNKA	Left ventricular global circumferential strain	heart function measurement	'-	GCST011217	1:16021917
Oceanian	1	15418884	17219226	1.3e-05	rs945425-<b>C</b>	8 x 10-7		0.6719	'-	0.4071 unit decrease	[0.25-0.57]	CLCNKA	Left ventricular global radial strain	heart function measurement	'-	GCST011216	1:16021917
Oceanian	1	15418884	17219226	1.3e-05	rs938295-<b>?</b>	6 x 10-25		NR	'-	0.029387 unit decrease	[0.024-0.035]	FBLIM1	Heel bone mineral density	heel bone mineral density	'-	GCST006433	1:15760765
Oceanian	1	15418884	17219226	1.3e-05	rs938295-<b>C</b>	3 x 10-18		0.837683	'-	0.0220522 unit decrease	[0.017-0.027]	FBLIM1	Heel bone mineral density	heel bone mineral density	'-	GCST006979	1:15760765
Oceanian	1	15418884	17219226	1.3e-05	rs35495014-<b>?</b>	9 x 10-12		NR	'-	'-	'-	FBLIM1	Heel bone mineral density	heel bone mineral density	'-	GCST007066	1:15775484
Oceanian	1	15418884	17219226	1.3e-05	rs6701290-<b>?</b>	4 x 10-31		NR	'-	0.0386526 unit increase	[0.032-0.045]	SPEN	Heel bone mineral density	heel bone mineral density	'-	GCST006433	1:15862186
Oceanian	1	15418884	17219226	1.3e-05	rs6701290-<b>G</b>	5 x 10-9	(men)	0.10744	'-	0.0476853 unit increase	[0.032-0.064]	SPEN	Heel bone mineral density	heel bone mineral density	'-	GCST006288	1:15862186
Oceanian	1	15418884	17219226	1.3e-05	rs6701290-<b>G</b>	2 x 10-14		0.107536	'-	0.0425317 unit increase	[0.032-0.053]	SPEN	Heel bone mineral density	heel bone mineral density	'-	GCST006288	1:15862186
Oceanian	1	15418884	17219226	1.3e-05	rs6701290-<b>G</b>	3 x 10-7	(women)	0.10762	'-	0.0382322 unit increase	[0.024-0.053]	SPEN	Heel bone mineral density	heel bone mineral density	'-	GCST006288	1:15862186
Oceanian	1	15418884	17219226	1.3e-05	rs848216-<b>?</b>	3 x 10-31		NR	'-	0.0387617 unit decrease	[0.032-0.045]	ZBTB17	Heel bone mineral density	heel bone mineral density	'-	GCST006433	1:15944685
Oceanian	1	15418884	17219226	1.3e-05	rs698891-<b>C</b>	5 x 10-24		0.894679	'-	0.0305809 unit decrease	[0.025-0.037]	ZBTB17	Heel bone mineral density	heel bone mineral density	'-	GCST006979	1:15948274
Oceanian	1	15418884	17219226	1.3e-05	rs848216-<b>?</b>	2 x 10-31		NR	'-	'-	'-	ZBTB17	Heel bone mineral density	heel bone mineral density	'-	GCST007066	1:15944685
Oceanian	1	15418884	17219226	1.3e-05	rs571122175-<b>CA</b>	7 x 10-9		0.299488	'-	0.014257553 unit increase	[0.0094-0.0191]	AGMAT, DNAJC16	Hematocrit	hematocrit	'-	GCST90002383	1:15573258
Oceanian	1	15418884	17219226	1.3e-05	rs2007471-<b>T</b>	2 x 10-29		0.442142	'-	'-	'-	CLCNKB	Hematocrit	hematocrit	'-	GCST90002308	1:16042482
Oceanian	1	15418884	17219226	1.3e-05	rs2007471-<b>T</b>	1 x 10-29		0.366183	'-	0.022727 SD unit increase	[0.019-0.027]	CLCNKB	Hematocrit	hematocrit	'-	GCST90002304	1:16042482
Oceanian	1	15418884	17219226	1.3e-05	rs9633514-<b>A</b>	4 x 10-23		0.368486	'-	0.022911321 unit increase	[0.018-0.027]	CLCNKB	Hematocrit	hematocrit	'-	GCST90002383	1:16048715
Oceanian	1	15418884	17219226	1.3e-05	rs868950-<b>G</b>	7 x 10-21		NR	'-	0.0163 unit increase	[0.013-0.02]	CLCNKB	Hematocrit	hematocrit	'-	GCST90018960	1:16043720
Oceanian	1	15418884	17219226	1.3e-05	rs2273113-<b>C</b>	8 x 10-11		0.430372	'-	0.0145779615 unit increase	[0.01-0.019]	CROCC	Hematocrit	hematocrit	'-	GCST90002383	1:16960919
Oceanian	1	15418884	17219226	1.3e-05	rs3818042-<b>A</b>	9 x 10-14		0.539048	'-	'-	'-	PADI2	Hematocrit	hematocrit	'-	GCST90002308	1:17072354
Oceanian	1	15418884	17219226	1.3e-05	rs3818042-<b>A</b>	2 x 10-15		0.578621	'-	0.01482 SD unit increase	[0.011-0.018]	PADI2	Hematocrit	hematocrit	'-	GCST90002304	1:17072354
Oceanian	1	15418884	17219226	1.3e-05	rs3170740-<b>C</b>	2 x 10-9		'-	'-	0.013 unit decrease	[NR]	ATP13A2	Hemoglobin levels	hemoglobin measurement	'-	GCST010083	1:16986248
Oceanian	1	15418884	17219226	1.3e-05	rs6667862-<b>T</b>	5 x 10-10		0.527518	'-	0.013770585 unit increase	[0.0094-0.0181]	CELA2B	Hemoglobin	hemoglobin measurement	'-	GCST90002384	1:15487691
Oceanian	1	15418884	17219226	1.3e-05	rs140307022-<b>AGCTCT</b>	5 x 10-22		0.399727	'-	0.02223228 unit increase	[0.018-0.027]	CLCNKB	Hemoglobin	hemoglobin measurement	'-	GCST90002384	1:16043684
Oceanian	1	15418884	17219226	1.3e-05	rs13306239-<b>AGCTCT</b>	2 x 10-21		NR	'-	0.0165 unit increase	[0.013-0.02]	CLCNKB	Hemoglobin	hemoglobin measurement	'-	GCST90018957	1:16043684
Oceanian	1	15418884	17219226	1.3e-05	rs2007471-<b>T</b>	8 x 10-27		0.366123	'-	0.021546 SD unit increase	[0.018-0.025]	CLCNKB	Hemoglobin concentration	hemoglobin measurement	'-	GCST90002310	1:16042482
Oceanian	1	15418884	17219226	1.3e-05	rs2007471-<b>T</b>	4 x 10-26		0.444001	'-	'-	'-	CLCNKB	Hemoglobin concentration	hemoglobin measurement	'-	GCST90002314	1:16042482
Oceanian	1	15418884	17219226	1.3e-05	rs2015352-<b>G</b>	2 x 10-8		'-	'-	0.013 unit decrease	[NR]	CLCNKB	Hemoglobin levels	hemoglobin measurement	'-	GCST010083	1:16044572
Oceanian	1	15418884	17219226	1.3e-05	rs2647187-<b>C</b>	8 x 10-11		0.581413	'-	0.014624742 unit increase	[0.01-0.019]	PADI2	Hemoglobin	hemoglobin measurement	'-	GCST90002384	1:17082887
Oceanian	1	15418884	17219226	1.3e-05	rs2647187-<b>C</b>	2 x 10-8		NR	'-	0.0108 unit increase	[0.0071-0.0145]	PADI2	Hemoglobin	hemoglobin measurement	'-	GCST90018957	1:17082887
Oceanian	1	15418884	17219226	1.3e-05	rs3818042-<b>A</b>	5 x 10-17		0.57869	'-	0.015638 SD unit increase	[0.012-0.019]	PADI2	Hemoglobin concentration	hemoglobin measurement	'-	GCST90002310	1:17072354
Oceanian	1	15418884	17219226	1.3e-05	rs3818042-<b>A</b>	3 x 10-15		0.538044	'-	'-	'-	PADI2	Hemoglobin concentration	hemoglobin measurement	'-	GCST90002314	1:17072354
Oceanian	1	15418884	17219226	1.3e-05	rs848209-<b>T</b>	3 x 10-11		'-	'-	0.015 unit increase	[NR]	SPEN	Hemoglobin levels	hemoglobin measurement	'-	GCST010083	1:15929512
Oceanian	1	15418884	17219226	1.3e-05	rs12079362-<b>A</b>	4 x 10-7		NR	3.98	'-	'-	LINC02783, PADI2	Human papilloma virus 16 negative oropharyngeal cancer	human papilloma virus infection, oropharynx cancer	'-	GCST90085700	1:17150268
Oceanian	1	15418884	17219226	1.3e-05	rs2015509-<b>T</b>	1 x 10-6		0.3293	'-	0.2618 unit increase	[0.16-0.37]	CLCNKA	Hypertrophic cardiomyopathy (sarcomere positive)	hypertrophic cardiomyopathy	'-	GCST012100	1:16031653
Oceanian	1	15418884	17219226	1.3e-05	rs1048302-<b>T</b>	3 x 10-17		0.325	'-	0.277 unit increase	[0.21-0.34]	HSPB7	Hypertrophic cardiomyopathy	hypertrophic cardiomyopathy	'-	GCST012101	1:16014384
Oceanian	1	15418884	17219226	1.3e-05	rs1048302-<b>T</b>	2 x 10-13		0.326029	'-	0.291246 unit increase	[0.21-0.37]	HSPB7	Hypertrophic cardiomyopathy (sarcomere negative)	hypertrophic cardiomyopathy	'-	GCST012099	1:16014384
Oceanian	1	15418884	17219226	1.3e-05	rs10927886-<b>G</b>	2 x 10-21		0.4148	1.27074	'-	1.21-1.34	HSPB7, SRARP	Hypertrophic cardiomyopathy	hypertrophic cardiomyopathy	'-	GCST011211	1:16012818
Oceanian	1	15418884	17219226	1.3e-05	rs10927886-<b>G</b>	7 x 10-13		0.4148	1.27673	'-	1.18-1.38	HSPB7, SRARP	Hypertrophic cardiomyopathy (MTAG)	hypertrophic cardiomyopathy	'-	GCST011205	1:16012818
Oceanian	1	15418884	17219226	1.3e-05	rs76240114-<b>C</b>	5 x 10-10		NR	'-	0.0197 unit increase	[0.013-0.026]	UQCRHL, RPL12P14	Insulin-like growth factor 1 levels	IGF-1 measurement	'-	GCST90019511	1:15799531
Oceanian	1	15418884	17219226	1.3e-05	rs59905655-<b>A</b>	2 x 10-6	(IGFBP-3 )	0.043	'-	0.03 ng/mL increase	[NR]	SLC25A34-AS1, TMEM82	Obesity-related traits	IGFBP-3 measurement	'-	GCST001762	1:15744515
Oceanian	1	15418884	17219226	1.3e-05	rs4920608-<b>C</b>	4 x 10-8		0.3567	'-	0.0793 unit increase	[0.051-0.108]	ATP13A2	Intraocular pressure	intraocular pressure measurement	'-	GCST005580	1:16992792
Oceanian	1	15418884	17219226	1.3e-05	rs945425-<b>C</b>	7 x 10-6		0.6719	'-	1.0888 unit increase	[0.61-1.56]	CLCNKA	Left ventricular end-diastolic volume	left ventricular diastolic function measurement	'-	GCST011206	1:16021917
Oceanian	1	15418884	17219226	1.3e-05	rs945425-<b>C</b>	2 x 10-10		0.6719	'-	0.3818 unit decrease	[0.26-0.5]	CLCNKA	Left ventricular ejection fraction	left ventricular ejection fraction measurement	'-	GCST011209	1:16021917
Oceanian	1	15418884	17219226	1.3e-05	rs945425-<b>?</b>	6 x 10-25		NR	'-	'-	'-	CLCNKA	Left ventricular ejection fraction	left ventricular ejection fraction measurement	'-	GCST010125	1:16021917
Oceanian	1	15418884	17219226	1.3e-05	rs945425-<b>C</b>	1 x 10-12		0.6719	'-	0.9957 unit increase	[0.72-1.27]	CLCNKA	Left ventricular end-systolic volume	left ventricular systolic function measurement	'-	GCST011198	1:16021917
Oceanian	1	15418884	17219226	1.3e-05	rs3979178-<b>G</b>	8 x 10-6		0.728026	'-	0.065 unit decrease	[0.038-0.092]	ZBTB17	Stimulated adipocyte lipolysis	lipid measurement	'-	GCST010087	1:15964975
Oceanian	1	15418884	17219226	1.3e-05	rs221057-<b>G</b>	4 x 10-9		NR	'-	0.016 unit decrease	[0.011-0.021]	ARHGEF19	Low density lipoprotein cholesterol levels	low density lipoprotein cholesterol measurement	'-	GCST90019512	1:16207760
Oceanian	1	15418884	17219226	1.3e-05	rs12078100-<b>C</b>	9 x 10-10		0.376912	'-	0.0131578 unit decrease	[0.0089-0.0174]	ARHGEF19-AS1, EPHA2	LDL cholesterol levels	low density lipoprotein cholesterol measurement	'-	GCST010245	1:16186091
Oceanian	1	15418884	17219226	1.3e-05	rs12078100-<b>?</b>	7 x 10-13		NR	'-	0.0187 unit decrease	[0.014-0.023]	ARHGEF19-AS1, EPHA2	Low density lipoprotein cholesterol levels	low density lipoprotein cholesterol measurement	'-	GCST010204	1:16186091
Oceanian	1	15418884	17219226	1.3e-05	rs12078100-<b>C</b>	2 x 10-24		0.376535	'-	0.0199294 unit decrease	[0.016-0.024]	ARHGEF19-AS1, EPHA2	Low density lipoprotein cholesterol levels	low density lipoprotein cholesterol measurement	'-	GCST90002412	1:16186091
Oceanian	1	15418884	17219226	1.3e-05	rs7538216-<b>T</b>	5 x 10-8		0.422	'-	0.0132 mg dl-1 decrease	[0.0085-0.0179]	EPHA2, ARHGEF19-AS1	LDL cholesterol	low density lipoprotein cholesterol measurement	'-	GCST006612	1:16183176
Oceanian	1	15418884	17219226	1.3e-05	rs76240114-<b>C</b>	3 x 10-9		NR	'-	0.0188 unit increase	[0.013-0.025]	UQCRHL, RPL12P14	Low density lipoprotein cholesterol levels	low density lipoprotein cholesterol measurement	'-	GCST90019512	1:15799531
Oceanian	1	15418884	17219226	1.3e-05	rs148657405-<b>C</b>	3 x 10-9		0.055849	'-	0.034624677 unit increase	[0.023-0.046]	CROCC	Lymphocyte percentage of white cells	lymphocyte percentage of leukocytes	'-	GCST90002389	1:16931209
Oceanian	1	15418884	17219226	1.3e-05	rs7784785-<b>?</b> x rs17619669-<b>?</b>	1 x 10-8		NR	'-	'-	'-	CRPPA x TYW3 - N/A	Neurofibrillary tangles (SNP x SNP interaction)	neurofibrillary tangles measurement	'-	GCST010343	7:16300317|1:74831708
Oceanian	1	15418884	17219226	1.3e-05	rs4920605-<b>?</b>	8 x 10-10		'-	'-	'-	'-	ATP13A2	Subcortical volume (min-P)	neuroimaging measurement, brain volume measurement	'-	GCST010698	1:16988930
Oceanian	1	15418884	17219226	1.3e-05	rs9442235-<b>?</b>	6 x 10-6	(PC1)	0.4154	'-	'-	'-	FAM131C	Cognitive performance	neuropsychological test	'-	GCST000477	1:16066862
Oceanian	1	15418884	17219226	1.3e-05	rs11260936-<b>?</b>	3 x 10-18		NR	'-	0.00799562 unit decrease	[0.0062-0.0098]	ARHGEF19	Nonalcoholic fatty liver disease (imputed)	non-alcoholic fatty liver disease	'-	GCST90094908	1:16199699
Oceanian	1	15418884	17219226	1.3e-05	rs924202-<b>?</b>	6 x 10-9		NR	'-	0.0053162 unit decrease	[0.0035-0.0071]	EPHA2, FAM131C	Nonalcoholic fatty liver disease (imputed)	non-alcoholic fatty liver disease	'-	GCST90094908	1:16116352
Oceanian	1	15418884	17219226	1.3e-05	rs4661702-<b>G</b>	1 x 10-6	(omega-3 PUFA)	0.247804	'-	'-	'-	EPHA2, FAM131C	Serum polyunsaturated fatty acid concentration x Mediterranean diet adherence interaction in metabolic syndrome	omega-3 polyunsaturated fatty acid measurement, diet measurement	'-	GCST010312	1:16116413
Oceanian	1	15418884	17219226	1.3e-05	rs4646022-<b>A</b>	9 x 10-7		NR	1.807	'-	[1.427-2.288]	CASP9	Orofacial cleft x maternal periconceptional multivitamin use interaction (1df)	Oral cleft, vitamin supplement exposure measurement	'-	GCST012365	1:15512617
Oceanian	1	15418884	17219226	1.3e-05	rs4646022-<b>A</b>	3 x 10-7		NR	'-	'-	'-	CASP9	Orofacial cleft x maternal periconceptional multivitamin use interaction (2df)	Oral cleft, vitamin supplement exposure measurement	'-	GCST012362	1:15512617
Oceanian	1	15418884	17219226	1.3e-05	rs9435733-<b>T</b>	4 x 10-20		0.4817	'-	0.0231 unit increase	[0.018-0.028]	MFAP2, ATP13A2	Peak expiratory flow	peak expiratory flow	'-	GCST007430	1:16981759
Oceanian	1	15418884	17219226	1.3e-05	rs7784785-<b>?</b> x rs17619669-<b>?</b>	5 x 10-10		NR	'-	'-	'-	CRPPA x TYW3 - N/A	Total PHF-tau (SNP x SNP interaction)	PHF-tau measurement	'-	GCST010340	7:16300317|1:74831708
Oceanian	1	15418884	17219226	1.3e-05	rs9435732-<b>?</b> x rs11183722-<b>?</b>	8 x 10-11		NR	'-	'-	'-	MFAP2 - ATP13A2 x N/A - AMIGO2	Total PHF-tau (SNP x SNP interaction)	PHF-tau measurement	'-	GCST010340	1:16981663|12:47075440
Oceanian	1	15418884	17219226	1.3e-05	rs12035906-<b>?</b>	2 x 10-6	(PC 34:1)	NR	'-	0.2054518 unit increase	[0.12-0.29]	PADI2, LINC02783	Metabolite levels	phosphatidylcholine 34:1 measurement	'-	GCST009391	1:17149783
Oceanian	1	15418884	17219226	1.3e-05	rs71003251-<b>C</b>	9 x 10-12		0.648826	'-	0.016412714 unit increase	[0.012-0.021]	EPHA2, ARHGEF19-AS1	Platelet distribution width	platelet component distribution width	'-	GCST90002401	1:16185407
Oceanian	1	15418884	17219226	1.3e-05	rs10803412-<b>C</b>	6 x 10-9		NR	1.053	'-	[1.03-1.07]	CLCNKB	Prostate cancer	prostate carcinoma	'-	GCST011049	1:16050336
Oceanian	1	15418884	17219226	1.3e-05	rs1763604-<b>C</b>	7 x 10-9		0.42085	'-	0.0372 unit decrease	[0.025-0.05]	HSPB7, SRARP	Breast cancer, ovarian cancer or prostate cancer (pleiotropy)	prostate carcinoma, breast carcinoma, ovarian carcinoma	'-	GCST010797	1:16013277
Oceanian	1	15418884	17219226	1.3e-05	rs2284746-<b>G</b>	8 x 10-16	(FEV1/FVC)	0.52	'-	0.04 unit decrease	[0.030-0.050]	MFAP2	Pulmonary function	pulmonary function measurement, FEV/FEC ratio	'-	GCST001248	1:16980180
Oceanian	1	15418884	17219226	1.3e-05	rs2284746-<b>?</b>	2 x 10-11	(FEV1/FVC, Pack-years)	NR	'-	'-	'-	MFAP2	Pulmonary function (smoking interaction)	pulmonary function measurement, smoking behaviour measurement, FEV/FEC ratio	'-	GCST001784	1:16980180
Oceanian	1	15418884	17219226	1.3e-05	rs3820068-<b>A</b>	1 x 10-9		'-	'-	0.199 unit increase	'-	CELA2B, CELA2A	Pulse pressure	pulse pressure measurement	'-	GCST007096	1:15471702
Oceanian	1	15418884	17219226	1.3e-05	rs2104038-<b>G</b>	2 x 10-10		0.6819	'-	0.1727 mmHg increase	[0.12-0.23]	DDI2	Pulse pressure	pulse pressure measurement	'-	GCST007269	1:15649492
Oceanian	1	15418884	17219226	1.3e-05	rs35862921-<b>AC</b>	8 x 10-11		NR	'-	0.0152 unit decrease	[0.011-0.02]	DDI2, PLEKHM2	Pulse pressure	pulse pressure measurement	'-	GCST90018970	1:15672851
Oceanian	1	15418884	17219226	1.3e-05	rs2007471-<b>T</b>	2 x 10-27		0.447087	'-	'-	'-	CLCNKB	Red blood cell count	red blood cell density measurement	'-	GCST90002367	1:16042482
Oceanian	1	15418884	17219226	1.3e-05	rs2007471-<b>T</b>	4 x 10-26		0.366421	'-	0.021238 SD unit increase	[0.017-0.025]	CLCNKB	Red blood cell count	red blood cell density measurement	'-	GCST90002363	1:16042482
Oceanian	1	15418884	17219226	1.3e-05	rs7517838-<b>T</b>	5 x 10-10		0.390752	'-	'-	'-	CROCC	Red blood cell count	red blood cell density measurement	'-	GCST90002367	1:16950132
Oceanian	1	15418884	17219226	1.3e-05	rs2273113-<b>C</b>	6 x 10-12		0.429587	'-	0.013522 SD unit increase	[0.0097-0.0174]	CROCC	Red blood cell count	red blood cell density measurement	'-	GCST90002363	1:16960919
Oceanian	1	15418884	17219226	1.3e-05	rs139928095-<b>?</b>	4 x 10-6		NR	9.07	'-	[3.57-23.03]	DNAJC16	Cough in response to angiotensin-converting enzyme inhibitor drugs	response to angiotensin-converting enzyme inhibitor, Cough	'-	GCST004049	1:15562716
Oceanian	1	15418884	17219226	1.3e-05	rs2901964-<b>?</b>	5 x 10-6		0.37	5.26	'-	[NR]	CELA2A, CELA2B	Erectile dysfunction and prostate cancer treatment	response to radiation, prostate carcinoma, erectile dysfunction	'-	GCST000824	1:15465931
Oceanian	1	15418884	17219226	1.3e-05	rs761426-<b>A</b>	2 x 10-10		NR	'-	0.108418 unit decrease	[0.071-0.145]	PADI2	Rheumatoid arthritis	rheumatoid arthritis	'-	GCST006959	1:17087404
Oceanian	1	15418884	17219226	1.3e-05	rs761426-<b>A</b>	1 x 10-6	(East Asian)	0.55	'-	0.129 unit decrease	[0.077-0.181]	PADI2	Rheumatoid arthritis	rheumatoid arthritis	'-	GCST006959	1:17087404
Oceanian	1	15418884	17219226	1.3e-05	rs2235909-<b>T</b>	2 x 10-9	(conditional on rs2301888)	NR	'-	0.081 unit decrease	[0.054-0.108]	PADI2	Rheumatoid arthritis	rheumatoid arthritis	'-	GCST90013534	1:17103279
Oceanian	1	15418884	17219226	1.3e-05	rs6586513-<b>C</b>	4 x 10-6		0.29	1.24	'-	[1.13-1.36]	CROCC	Allergic rhinitis	seasonal allergic rhinitis	'-	GCST001310	1:16889836
Oceanian	1	15418884	17219226	1.3e-05	rs221057-<b>G</b>	2 x 10-23		NR	'-	0.0272 unit decrease	[0.022-0.032]	ARHGEF19	Alanine aminotransferase levels	serum alanine aminotransferase measurement	'-	GCST90019492	1:16207760
Oceanian	1	15418884	17219226	1.3e-05	rs1497406-<b>G</b>	1 x 10-54		0.58	'-	15.6 z-score increase	'-	ARHGEF19-AS1, EPHA2	Alanine aminotransferase levels	serum alanine aminotransferase measurement	'-	GCST90011898	1:16178825
Oceanian	1	15418884	17219226	1.3e-05	rs1497406-<b>?</b>	2 x 10-66		NR	'-	0.0068 unit decrease	[0.006-0.0076]	ARHGEF19-AS1, EPHA2	Alanine aminotransferase levels	serum alanine aminotransferase measurement	'-	GCST90013663	1:16178825
Oceanian	1	15418884	17219226	1.3e-05	rs1497406-<b>G</b>	3 x 10-58		NR	'-	0.0322 unit increase	[0.028-0.036]	ARHGEF19-AS1, EPHA2	Alanine aminotransferase levels	serum alanine aminotransferase measurement	'-	GCST90018943	1:16178825
Oceanian	1	15418884	17219226	1.3e-05	rs1497406-<b>A</b>	5 x 10-72		0.420817	'-	0.00705001 unit decrease	[0.0063-0.0078]	ARHGEF19-AS1, EPHA2	Liver enzyme levels (alanine transaminase)	serum alanine aminotransferase measurement	'-	GCST90013405	1:16178825
Oceanian	1	15418884	17219226	1.3e-05	rs1566147-<b>T</b>	2 x 10-13		NR	'-	0.0195 unit decrease	[0.014-0.025]	EPHA2	Alanine aminotransferase levels	serum alanine aminotransferase measurement	'-	GCST90019492	1:16126676
Oceanian	1	15418884	17219226	1.3e-05	rs36086195-<b>?</b>	5 x 10-9		'-	'-	0.0246 unit decrease	[0.016-0.033]	EPHA2, ARHGEF19-AS1	Alanine aminotransferase levels	serum alanine aminotransferase measurement	'-	GCST011352	1:16184399
Oceanian	1	15418884	17219226	1.3e-05	rs4661721-<b>G</b>	4 x 10-10		NR	'-	0.025 unit decrease	[0.017-0.033]	EPHA2, ARHGEF19-AS1	Alanine aminotransferase levels	serum alanine aminotransferase measurement	'-	GCST90019492	1:16187874
Oceanian	1	15418884	17219226	1.3e-05	rs28429281-<b>A</b>	9 x 10-11		NR	'-	0.0156 unit increase	[0.011-0.02]	FAM131C, EPHA2	Alanine aminotransferase levels	serum alanine aminotransferase measurement	'-	GCST90019492	1:16090531
Oceanian	1	15418884	17219226	1.3e-05	rs221057-<b>G</b>	1 x 10-11		NR	'-	0.0192 unit decrease	[0.014-0.025]	ARHGEF19	Serum albumin levels	serum albumin measurement	'-	GCST90019493	1:16207760
Oceanian	1	15418884	17219226	1.3e-05	rs1497406-<b>G</b>	7 x 10-25		NR	'-	0.0227 unit increase	[0.018-0.027]	ARHGEF19-AS1, EPHA2	Serum albumin levels	serum albumin measurement	'-	GCST90018945	1:16178825
Oceanian	1	15418884	17219226	1.3e-05	rs1566147-<b>T</b>	2 x 10-10		NR	'-	0.0176 unit decrease	[0.012-0.023]	EPHA2	Serum albumin levels	serum albumin measurement	'-	GCST90019493	1:16126676
Oceanian	1	15418884	17219226	1.3e-05	rs11260703-<b>C</b>	1 x 10-29		NR	'-	0.0393 unit increase	[0.032-0.046]	ARHGEF19	Gamma glutamyl transferase levels	serum gamma-glutamyl transferase measurement	'-	GCST90019507	1:16211777
Oceanian	1	15418884	17219226	1.3e-05	rs221057-<b>G</b>	4 x 10-130		NR	'-	0.0661 unit decrease	[0.061-0.071]	ARHGEF19	Gamma glutamyl transferase levels	serum gamma-glutamyl transferase measurement	'-	GCST90019507	1:16207760
Oceanian	1	15418884	17219226	1.3e-05	rs1497406-<b>T</b>	4 x 10-8		0.41	'-	0.078 unit decrease	[0.051-0.105]	ARHGEF19-AS1, EPHA2	Gamma glutamyl transferase levels	serum gamma-glutamyl transferase measurement	'-	GCST001307	1:16178825
Oceanian	1	15418884	17219226	1.3e-05	rs1497406-<b>?</b>	4 x 10-7		NR	'-	0.0211 unit decrease	[0.013-0.029]	ARHGEF19-AS1, EPHA2	Gamma glutamyl transferase levels in low alcohol consumption	serum gamma-glutamyl transferase measurement	alcohol consumption measurement	GCST007380	1:16178825
Oceanian	1	15418884	17219226	1.3e-05	rs1497406-<b>G</b>	1 x 10-40		0.805721	'-	0.0586691 unit increase	[0.05-0.067]	ARHGEF19-AS1, EPHA2	Gamma glutamyl transpeptidase	serum gamma-glutamyl transferase measurement	'-	GCST90018734	1:16178825
Oceanian	1	15418884	17219226	1.3e-05	rs1497406-<b>G</b>	4 x 10-313		NR	'-	0.0756 unit increase	[0.072-0.08]	ARHGEF19-AS1, EPHA2	Gamma glutamyl transpeptidase	serum gamma-glutamyl transferase measurement	'-	GCST90018954	1:16178825
Oceanian	1	15418884	17219226	1.3e-05	rs1497406-<b>G</b>	3 x 10-19		0.56	'-	3.8 % increase	[2.70-4.80]	ARHGEF19-AS1, EPHA2	Liver enzyme levels (gamma-glutamyl transferase)	serum gamma-glutamyl transferase measurement	'-	GCST001277	1:16178825
Oceanian	1	15418884	17219226	1.3e-05	rs1497406-<b>A</b>	1 x 10-300		0.42081	'-	0.0212569 unit decrease	[0.02-0.022]	ARHGEF19-AS1, EPHA2	Liver enzyme levels (gamma-glutamyl transferase)	serum gamma-glutamyl transferase measurement	'-	GCST90013407	1:16178825
Oceanian	1	15418884	17219226	1.3e-05	rs10927895-<b>T</b>	7 x 10-14		NR	'-	0.028 unit increase	[0.021-0.035]	CLCNKB	Gamma glutamyl transferase levels	serum gamma-glutamyl transferase measurement	'-	GCST90019507	1:16050458
Oceanian	1	15418884	17219226	1.3e-05	rs34590307-<b>T</b>	1 x 10-11		NR	'-	0.0229 unit decrease	[0.016-0.03]	CLCNKB	Gamma glutamyl transferase levels	serum gamma-glutamyl transferase measurement	'-	GCST90019507	1:16040773
Oceanian	1	15418884	17219226	1.3e-05	rs17415991-<b>A</b>	2 x 10-10		0.976802	'-	0.0108285 unit increase	[0.0075-0.0142]	DNAJC16	Liver enzyme levels (gamma-glutamyl transferase)	serum gamma-glutamyl transferase measurement	'-	GCST90013407	1:15532092
Oceanian	1	15418884	17219226	1.3e-05	rs11260721-<b>T</b>	4 x 10-20		NR	'-	0.0372 unit increase	[0.029-0.045]	EPHA2	Gamma glutamyl transferase levels	serum gamma-glutamyl transferase measurement	'-	GCST90019507	1:16128557
Oceanian	1	15418884	17219226	1.3e-05	rs2291804-<b>T</b>	1 x 10-15		NR	'-	0.0653 unit decrease	[0.049-0.081]	EPHA2	Gamma glutamyl transferase levels	serum gamma-glutamyl transferase measurement	'-	GCST90019507	1:16138441
Oceanian	1	15418884	17219226	1.3e-05	rs78626564-<b>T</b>	8 x 10-12		NR	'-	0.0431 unit increase	[0.031-0.055]	EPHA2	Gamma glutamyl transferase levels	serum gamma-glutamyl transferase measurement	'-	GCST90019507	1:16146223
Oceanian	1	15418884	17219226	1.3e-05	rs115292598-<b>A</b>	6 x 10-10		NR	'-	0.0306 unit increase	[0.021-0.04]	EPHA2	Gamma glutamyl transferase levels	serum gamma-glutamyl transferase measurement	'-	GCST90019507	1:16134201
Oceanian	1	15418884	17219226	1.3e-05	rs16852471-<b>T</b>	2 x 10-9		NR	'-	0.0603 unit decrease	[0.041-0.08]	EPHA2	Gamma glutamyl transferase levels	serum gamma-glutamyl transferase measurement	'-	GCST90019507	1:16127176
Oceanian	1	15418884	17219226	1.3e-05	rs1566147-<b>T</b>	4 x 10-68		NR	'-	0.0463 unit decrease	[0.041-0.052]	EPHA2	Gamma glutamyl transferase levels	serum gamma-glutamyl transferase measurement	'-	GCST90019507	1:16126676
Oceanian	1	15418884	17219226	1.3e-05	rs36086195-<b>?</b>	7 x 10-44		'-	'-	0.0682 unit decrease	[0.059-0.078]	EPHA2, ARHGEF19-AS1	Gamma glutamyl transferase levels	serum gamma-glutamyl transferase measurement	'-	GCST011349	1:16184399
Oceanian	1	15418884	17219226	1.3e-05	rs36086195-<b>?</b>	1 x 10-36		NR	'-	0.06774 unit increase	[0.057-0.078]	EPHA2, ARHGEF19-AS1	Gamma glutamyl transferase levels	serum gamma-glutamyl transferase measurement	'-	GCST006019	1:16184399
Oceanian	1	15418884	17219226	1.3e-05	rs4661721-<b>G</b>	3 x 10-38		NR	'-	0.0518 unit decrease	[0.044-0.06]	EPHA2, ARHGEF19-AS1	Gamma glutamyl transferase levels	serum gamma-glutamyl transferase measurement	'-	GCST90019507	1:16187874
Oceanian	1	15418884	17219226	1.3e-05	rs924202-<b>G</b>	1 x 10-48		NR	'-	0.0351 unit increase	[0.03-0.04]	EPHA2, FAM131C	Gamma glutamyl transferase levels	serum gamma-glutamyl transferase measurement	'-	GCST90019507	1:16116352
Oceanian	1	15418884	17219226	1.3e-05	rs28429281-<b>A</b>	8 x 10-39		NR	'-	0.0314 unit increase	[0.027-0.036]	FAM131C, EPHA2	Gamma glutamyl transferase levels	serum gamma-glutamyl transferase measurement	'-	GCST90019507	1:16090531
Oceanian	1	15418884	17219226	1.3e-05	rs12131407-<b>T</b>	2 x 10-18		NR	'-	0.052 unit decrease	[0.04-0.064]	FBXO42	Gamma glutamyl transferase levels	serum gamma-glutamyl transferase measurement	'-	GCST90019507	1:16330023
Oceanian	1	15418884	17219226	1.3e-05	rs1763605-<b>G</b>	2 x 10-21		NR	'-	0.024 unit increase	[0.019-0.029]	HSPB7, SRARP	Gamma glutamyl transferase levels	serum gamma-glutamyl transferase measurement	'-	GCST90019507	1:16012430
Oceanian	1	15418884	17219226	1.3e-05	rs1746722-<b>C</b>	3 x 10-12		NR	'-	0.0184 unit increase	[0.013-0.023]	NECAP2, LINC01772	Gamma glutamyl transferase levels	serum gamma-glutamyl transferase measurement	'-	GCST90019507	1:16460141
Oceanian	1	15418884	17219226	1.3e-05	rs35609485-<b>T</b>	4 x 10-11		NR	'-	0.0303 unit decrease	[0.021-0.039]	SLC25A34-AS1, FBLIM1	Gamma glutamyl transferase levels	serum gamma-glutamyl transferase measurement	'-	GCST90019507	1:15756481
Oceanian	1	15418884	17219226	1.3e-05	rs681104-<b>G</b>	1 x 10-22		NR	'-	0.0235 unit increase	[0.019-0.028]	SPATA21	Gamma glutamyl transferase levels	serum gamma-glutamyl transferase measurement	'-	GCST90019507	1:16408132
Oceanian	1	15418884	17219226	1.3e-05	rs148791232-<b>TTTC</b>	7 x 10-50	(4-guanidinobutanoate)	0.761306	'-	0.38 unit increase	[0.33-0.43]	CASP9	Serum metabolite levels	serum metabolite measurement	'-	GCST012020	1:15508724
Oceanian	1	15418884	17219226	1.3e-05	rs10159271-<b>G</b>	4 x 10-77	(4-guanidinobutanoate)	0.46881	'-	0.416 unit increase	[0.37-0.46]	DNAJC16	Serum metabolite levels	serum metabolite measurement	'-	GCST012020	1:15586626
Oceanian	1	15418884	17219226	1.3e-05	rs221057-<b>G</b>	2 x 10-12		NR	'-	0.0201 unit decrease	[0.014-0.026]	ARHGEF19	Sex hormone-binding globulin levels	sex hormone-binding globulin measurement	'-	GCST90019518	1:16207760
Oceanian	1	15418884	17219226	1.3e-05	rs36086195-<b>T</b>	1 x 10-35		0.580121	'-	0.0116575 unit increase	[0.0098-0.0135]	EPHA2, ARHGEF19-AS1	Sex hormone-binding globulin levels	sex hormone-binding globulin measurement	'-	GCST90012111	1:16184399
Oceanian	1	15418884	17219226	1.3e-05	rs36086195-<b>T</b>	5 x 10-44		0.579078	'-	0.0167429 unit increase	[0.014-0.019]	EPHA2, ARHGEF19-AS1	Sex hormone-binding globulin levels	sex hormone-binding globulin measurement	'-	GCST90012109	1:16184399
Oceanian	1	15418884	17219226	1.3e-05	rs36086195-<b>T</b>	2 x 10-52		0.579078	'-	0.017046 unit increase	[0.015-0.019]	EPHA2, ARHGEF19-AS1	Sex hormone-binding globulin levels adjusted for BMI	sex hormone-binding globulin measurement	'-	GCST90012108	1:16184399
Oceanian	1	15418884	17219226	1.3e-05	rs36086195-<b>T</b>	3 x 10-43		0.580121	'-	0.0113699 unit increase	[0.0097-0.013]	EPHA2, ARHGEF19-AS1	Sex hormone-binding globulin levels adjusted for BMI	sex hormone-binding globulin measurement	'-	GCST90012110	1:16184399
Oceanian	1	15418884	17219226	1.3e-05	rs9435732-<b>T</b>	3 x 10-16		0.2658	'-	0.0318 unit decrease	[0.024-0.039]	ATP13A2, MFAP2	Waist circumference adjusted for BMI (adjusted for smoking behaviour)	smoking behavior, BMI-adjusted waist circumference	'-	GCST004500	1:16981663
Oceanian	1	15418884	17219226	1.3e-05	rs9435732-<b>T</b>	5 x 10-8	(women)	0.2658	'-	0.027 unit decrease	[0.017-0.037]	ATP13A2, MFAP2	Waist circumference adjusted for BMI (adjusted for smoking behaviour)	smoking behavior, BMI-adjusted waist circumference	'-	GCST004500	1:16981663
Oceanian	1	15418884	17219226	1.3e-05	rs9435732-<b>T</b>	1 x 10-11	(men)	0.2658	'-	0.038 unit decrease	[0.027-0.049]	ATP13A2, MFAP2	Waist circumference adjusted for BMI (adjusted for smoking behaviour)	smoking behavior, BMI-adjusted waist circumference	'-	GCST004500	1:16981663
Oceanian	1	15418884	17219226	1.3e-05	rs9435732-<b>T</b>	3 x 10-19		0.2658	'-	'-	'-	ATP13A2, MFAP2	Waist circumference adjusted for BMI (joint analysis main effects and smoking interaction)	smoking behavior, BMI-adjusted waist circumference	'-	GCST004501	1:16981663
Oceanian	1	15418884	17219226	1.3e-05	rs9435732-<b>T</b>	2 x 10-12	(men)	0.2658	'-	'-	'-	ATP13A2, MFAP2	Waist circumference adjusted for BMI (joint analysis main effects and smoking interaction)	smoking behavior, BMI-adjusted waist circumference	'-	GCST004501	1:16981663
Oceanian	1	15418884	17219226	1.3e-05	rs9435732-<b>T</b>	1 x 10-8	(women)	0.2658	'-	'-	'-	ATP13A2, MFAP2	Waist circumference adjusted for BMI (joint analysis main effects and smoking interaction)	smoking behavior, BMI-adjusted waist circumference	'-	GCST004501	1:16981663
Oceanian	1	15418884	17219226	1.3e-05	rs9435729-<b>C</b>	5 x 10-6		0.79	'-	0.92 g/day increase	[0.53-1.31]	MFAP2	Intake of total sugars	sugar consumption measurement	'-	GCST008759	1:16979325
Oceanian	1	15418884	17219226	1.3e-05	rs72865183-<b>T</b>	1 x 10-8		0.2381	'-	0.2245 mmHg decrease	[0.15-0.3]	CELA2B, CELA2A	Systolic blood pressure	systolic blood pressure	'-	GCST007267	1:15468885
Oceanian	1	15418884	17219226	1.3e-05	rs1042010-<b>A</b>	4 x 10-7	(EA, initial)	0.189	'-	0.498 unit decrease	[0.3-0.69]	CELA2B, CELA2A	Systolic blood pressure	systolic blood pressure	'-	GCST004776	1:15467418
Oceanian	1	15418884	17219226	1.3e-05	rs1042010-<b>A</b>	3 x 10-13		0.189	'-	0.412 unit decrease	[0.3-0.52]	CELA2B, CELA2A	Systolic blood pressure	systolic blood pressure	'-	GCST004776	1:15467418
Oceanian	1	15418884	17219226	1.3e-05	rs3820068-<b>A</b>	2 x 10-7		'-	'-	0.255 unit increase	'-	CELA2B, CELA2A	Systolic blood pressure	systolic blood pressure	'-	GCST007099	1:15471702
Oceanian	1	15418884	17219226	1.3e-05	rs3820068-<b>A</b>	1 x 10-12		0.81	'-	0.425 unit increase	[0.31-0.54]	CELA2B, CELA2A	Systolic blood pressure	systolic blood pressure	'-	GCST004279	1:15471702
Oceanian	1	15418884	17219226	1.3e-05	rs78873257-<b>?</b>	8 x 10-15		NR	'-	'-	'-	DDI2	Systolic blood pressure	systolic blood pressure	'-	GCST007087	1:15647250
Oceanian	1	15418884	17219226	1.3e-05	rs1048238-<b>T</b>	8 x 10-7	(EA, initial)	0.571	'-	0.366 unit increase	[0.22-0.51]	HSPB7	Systolic blood pressure	systolic blood pressure	'-	GCST004776	1:16015154
Oceanian	1	15418884	17219226	1.3e-05	rs1048238-<b>T</b>	7 x 10-12		0.567	'-	0.347 unit increase	[0.25-0.45]	HSPB7	Systolic blood pressure	systolic blood pressure	'-	GCST004776	1:16015154
Oceanian	1	15418884	17219226	1.3e-05	rs34045253-<b>A</b>	2 x 10-10		NR	'-	0.0156 unit decrease	[0.011-0.02]	PLEKHM2	Systolic blood pressure	systolic blood pressure	'-	GCST90018972	1:15720578
Oceanian	1	15418884	17219226	1.3e-05	rs848309-<b>?</b>	5 x 10-12		NR	'-	'-	'-	TBC1D3P6, ZBTB17	Systolic blood pressure	systolic blood pressure	'-	GCST007087	1:15981952
Oceanian	1	15418884	17219226	1.3e-05	rs11588341-<b>A</b>	2 x 10-9		0.427582	'-	0.0120369 unit increase	[0.0081-0.016]	EPHA2, ARHGEF19-AS1	Bioavailable testosterone levels	testosterone measurement	'-	GCST90012104	1:16171553
Oceanian	1	15418884	17219226	1.3e-05	rs36086195-<b>T</b>	2 x 10-9		0.579073	'-	0.0188837 unit increase	[0.013-0.025]	EPHA2, ARHGEF19-AS1	Total testosterone levels	testosterone measurement	'-	GCST90012113	1:16184399
Oceanian	1	15418884	17219226	1.3e-05	rs6656611-<b>T</b>	1 x 10-8		0.459	'-	0.0122 mg dl-1 decrease	[0.0079-0.0165]	ARHGEF19-AS1, EPHA2	Total cholesterol levels	total cholesterol measurement	'-	GCST006614	1:16189310
Oceanian	1	15418884	17219226	1.3e-05	rs3766160-<b>A</b>	1 x 10-6		0.74	1.08696	'-	[NR]	CELA2B	Resistant hypertension	treatment-resistant hypertension	'-	GCST007135	1:15482377
Oceanian	1	15418884	17219226	1.3e-05	rs12746673-<b>C</b>	3 x 10-10		0.2076	'-	0.0308 unit increase	[0.021-0.04]	PLEKHM2	Type 2 diabetes	type 2 diabetes mellitus	'-	GCST010557	1:15723975
Oceanian	1	15418884	17219226	1.3e-05	rs10803394-<b>C</b>	6 x 10-10		0.3727	'-	0.02 mg/dL decrease	[0.014-0.026]	AGMAT, DNAJC16	Urate levels	urate measurement	'-	GCST008972	1:15582985
Oceanian	1	15418884	17219226	1.3e-05	rs10803394-<b>C</b>	5 x 10-6	(men)	0.3995	'-	0.0234 mg/dL decrease	[0.013-0.033]	AGMAT, DNAJC16	Urate levels	urate measurement	'-	GCST008973	1:15582985
Oceanian	1	15418884	17219226	1.3e-05	rs4646068-<b>T</b>	8 x 10-9		0.692	'-	0.02366 mg/dL increase	[0.016-0.032]	CASP9	Urate levels	urate measurement	'-	GCST008971	1:15502209
Oceanian	1	15418884	17219226	1.3e-05	rs34279773-<b>A</b>	4 x 10-9		NR	'-	0.0397 unit decrease	[0.027-0.053]	CELA2B	Urate levels	urate measurement	'-	GCST90019524	1:15482646
Oceanian	1	15418884	17219226	1.3e-05	rs10803392-<b>T</b>	9 x 10-26		0.31	'-	0.0207 unit decrease	[0.017-0.025]	DNAJC16	Urate levels	urate measurement	'-	GCST011119	1:15550263
Oceanian	1	15418884	17219226	1.3e-05	rs7515244-<b>G</b>	1 x 10-19		NR	'-	0.0232 unit decrease	[0.018-0.028]	DNAJC16	Urate levels	urate measurement	'-	GCST90019524	1:15546891
Oceanian	1	15418884	17219226	1.3e-05	rs34618354-<b>CA</b>	4 x 10-22		NR	'-	0.0216 unit decrease	[0.017-0.026]	DNAJC16	Serum uric acid levels	uric acid measurement	'-	GCST90018977	1:15571014
Oceanian	1	15418884	17219226	1.3e-05	rs3980014-<b>C</b>	1 x 10-44	(4-guanidinobutanoate)	0.43	'-	0.43 unit increase	[0.37-0.49]	DNAJC16	Urinary metabolite levels in chronic kidney disease	urinary metabolite measurement	chronic kidney disease	GCST009733	1:15549419
Oceanian	1	15418884	17219226	1.3e-05	rs6666886-<b>G</b>	6 x 10-31	(beta-guanidinopropanoate)	0.36	'-	1.013 unit decrease	[0.84-1.19]	DNAJC16	Urinary metabolite levels in chronic kidney disease	urinary metabolite measurement	chronic kidney disease	GCST009733	1:15587837
Oceanian	1	15418884	17219226	1.3e-05	rs3738814-<b>G</b>	8 x 10-9		NR	'-	0.0615 unit decrease	[0.041-0.082]	ATP13A2	Varicose veins	Varicose veins	'-	GCST90018939	1:17005181
Oceanian	1	15418884	17219226	1.3e-05	rs761422-<b>?</b>	4 x 10-23		NR	'-	'-	'-	MFAP2	Lung function (FVC)	vital capacity	'-	GCST007081	1:16975285
Oceanian	1	15418884	17219226	1.3e-05	rs9435733-<b>T</b>	3 x 10-23		0.4817	'-	0.0231 unit decrease	[0.019-0.028]	MFAP2, ATP13A2	Lung function (FVC)	vital capacity	'-	GCST007429	1:16981759
Oceanian	1	15418884	17219226	1.3e-05	rs9435732-<b>?</b>	2 x 10-10		NR	'-	'-	'-	ATP13A2, MFAP2	Waist-hip ratio	waist-hip ratio	'-	GCST007067	1:16981663
Oceanian	3	82454329	82689213	(2.8e-03, 8.6e-03)	rs1598121-<b>A</b>	3 x 10-10		0.637079	'-	0.00896415 unit decrease	[0.0062-0.0118]	'-	Adult body size	body height	'-	GCST010988	3:82645559
Oceanian	3	82454329	82689213	(2.8e-03, 8.6e-03)	rs34234711-<b>?</b>	2 x 10-14		NR	'-	'-	'-	'-	Body mass index	body mass index	'-	GCST009871	3:82660296
Oceanian	3	82454329	82689213	(2.8e-03, 8.6e-03)	rs67338294-<b>?</b>	2 x 10-12		NR	'-	'-	'-	'-	Body mass index	body mass index	'-	GCST009871	3:82623056
Oceanian	3	82454329	82689213	(2.8e-03, 8.6e-03)	rs4123668-<b>?</b>	6 x 10-13		NR	'-	'-	'-	'-	Body mass index	body mass index	'-	GCST007039	3:82580372
Oceanian	3	82454329	82689213	(2.8e-03, 8.6e-03)	rs9836431-<b>?</b>	2 x 10-9		NR	'-	'-	'-	LINC02008	Body mass index	body mass index	'-	GCST009871	3:82514811
Oceanian	3	82454329	82689213	(2.8e-03, 8.6e-03)	rs112201801-<b>C</b>	1 x 10-10		0.0709	1.08893	'-	'-	LINC02008	Chronotype	chronotype measurement	'-	GCST007576	3:82542228
Oceanian	3	82454329	82689213	(2.8e-03, 8.6e-03)	rs56242353-<b>T</b>	4 x 10-10		0.1167	'-	0.0164642 unit increase	[0.011-0.022]	LINC02008	Chronotype	chronotype measurement	'-	GCST007576	3:82532680
Oceanian	3	82454329	82689213	(2.8e-03, 8.6e-03)	rs2169642-<b>A</b>	1 x 10-8	(MTAG)	0.6357	'-	0.0098 unit increase	[0.0065-0.0131]	'-	Highest math class taken (MTAG)	mathematical ability	'-	GCST006568	3:82688622
Oceanian	3	82454329	82689213	(2.8e-03, 8.6e-03)	rs11914869-<b>T</b>	1 x 10-16		0.839	'-	0.0256 unit decrease	[0.02-0.032]	LINC02008	Highest math class taken	mathematical ability	'-	GCST006574	3:82465761
Oceanian	3	82454329	82689213	(2.8e-03, 8.6e-03)	rs9869493-<b>A</b>	6 x 10-17	(MTAG)	0.1703	'-	0.0183 unit increase	[0.014-0.023]	LINC02008	Highest math class taken (MTAG)	mathematical ability	'-	GCST006568	3:82528124
Oceanian	3	82454329	82689213	(2.8e-03, 8.6e-03)	rs1454256-<b>T</b>	3 x 10-10	(MTAG)	0.1697	'-	0.0151 unit increase	[0.01-0.02]	LINC02008	Self-reported math ability (MTAG)	mathematical ability	'-	GCST006569	3:82530458
Oceanian	3	82454329	82689213	(2.8e-03, 8.6e-03)	rs192784693-<b>T</b>	4 x 10-6	(AA)	1	'-	0.542 unit increase	'-	'-	Post bronchodilator FEV1/FVC ratio	response to bronchodilator, FEV/FEC ratio	'-	GCST003264	3:82574790
Oceanian	3	82454329	82689213	(2.8e-03, 8.6e-03)	rs66879815-<b>T</b>	1 x 10-9		0.7943	'-	0.019282361 unit increase	[0.013-0.026]	'-	Risk-taking tendency (4-domain principal component model)	risk-taking behaviour	'-	GCST007323	3:82683432
Oceanian	3	82454329	82689213	(2.8e-03, 8.6e-03)	rs13318986-<b>A</b>	1 x 10-17	(MTAG)	0.3311	'-	0.0119 unit increase	[0.0092-0.0146]	LINC02008	Educational attainment (MTAG)	self reported educational attainment	'-	GCST006571	3:82484488
Oceanian	3	82454329	82689213	(2.8e-03, 8.6e-03)	rs13318986-<b>A</b>	1 x 10-16		0.3311	'-	0.0124 unit increase	[0.0095-0.0153]	LINC02008	Educational attainment (years of education)	self reported educational attainment	'-	GCST006442	3:82484488
Oceanian	3	82454329	82689213	(2.8e-03, 8.6e-03)	rs6794584-<b>?</b>	6 x 10-8		NR	'-	'-	'-	LINC02008	Educational attainment (years of education)	self reported educational attainment	'-	GCST007037	3:82490727
Oceanian	3	82454329	82689213	(2.8e-03, 8.6e-03)	rs62259475-<b>A</b>	6 x 10-10		0.3654	'-	0.01601685 unit increase	[0.011-0.021]	'-	Predicted visceral adipose tissue	visceral adipose tissue measurement	'-	GCST008744	3:82661747
Oceanian	3	82454329	82689213	(2.8e-03, 8.6e-03)	rs6548834-<b>A</b>	2 x 10-10		0.3632	'-	0.0118 unit increase	[0.0083-0.0153]	'-	Waist-hip ratio	waist-hip ratio	'-	GCST008996	3:82655602
Oceanian	4	142565324	143487919	(1.5e-04,9.8e-03)	rs13123498-<b>T</b>, rs3792652-<b>C</b>, rs1510880-<b>A</b>, rs6828800-<b>G</b>, rs11736775-<b>C</b>, rs3805257-<b>C</b>, rs7680959-<b>T</b>, rs3828513-<b>T</b>, rs9991495-<b>A</b>, rs3805256-<b>T</b>, rs2055730-<b>T</b>	2 x 10-30		0.002	'-	'-	'-	GAB1; No mapped genes; No mapped genes; No mapped genes; No mapped genes; No mapped genes; No mapped genes; No mapped genes; No mapped genes; No mapped genes; No mapped genes	Core binding factor acute myeloid leukemia	acute myeloid leukemia	'-	GCST008413	4:143395094
Oceanian	4	142565324	143487919	(1.5e-04,9.8e-03)	rs13123498-<b>T</b>, rs3792652-<b>C</b>, rs1510880-<b>A</b>, rs6828800-<b>G</b>, rs11736775-<b>C</b>, rs3805257-<b>C</b>, rs7680959-<b>T</b>, rs3828513-<b>T</b>, rs9991495-<b>A</b>, rs3805256-<b>T</b>, rs2055730-<b>G</b>	1 x 10-17		0.327	'-	'-	'-	GAB1; No mapped genes; No mapped genes; No mapped genes; No mapped genes; No mapped genes; No mapped genes; No mapped genes; No mapped genes; No mapped genes; No mapped genes	Core binding factor acute myeloid leukemia	acute myeloid leukemia	'-	GCST008413	4:143395094
Oceanian	4	142565324	143487919	(1.5e-04,9.8e-03)	rs978361-<b>G</b>, rs1443190-<b>A</b>, rs10857397-<b>G</b>, rs12502920-<b>C</b>, rs10006418-<b>A</b>, rs2008423-<b>C</b>, rs10000770-<b>C</b>, rs13149611-<b>C</b>, rs7437824-<b>T</b>, rs2017146-<b>C</b>, rs1017527-<b>T</b>, rs10012488-<b>C</b>, rs745719-<b>G</b>	7 x 10-12		0	'-	'-	'-	INPP4B; No mapped genes; No mapped genes; No mapped genes; No mapped genes; No mapped genes; No mapped genes; No mapped genes; No mapped genes; No mapped genes; No mapped genes; No mapped genes; No mapped genes	Core binding factor acute myeloid leukemia	acute myeloid leukemia	'-	GCST008413	4:142697600
Oceanian	4	142565324	143487919	(1.5e-04,9.8e-03)	rs978361-<b>G</b>, rs1443190-<b>A</b>, rs10857397-<b>G</b>, rs12502920-<b>C</b>, rs10006418-<b>A</b>, rs2008423-<b>T</b>, rs10000770-<b>C</b>, rs13149611-<b>C</b>, rs7437824-<b>T</b>, rs2017146-<b>C</b>, rs1017527-<b>T</b>, rs10012488-<b>C</b>, rs745719-<b>G</b>	3 x 10-9		0.196	'-	'-	'-	INPP4B; No mapped genes; No mapped genes; No mapped genes; No mapped genes; No mapped genes; No mapped genes; No mapped genes; No mapped genes; No mapped genes; No mapped genes; No mapped genes; No mapped genes	Core binding factor acute myeloid leukemia	acute myeloid leukemia	'-	GCST008413	4:142697600
Oceanian	4	142565324	143487919	(1.5e-04,9.8e-03)	rs300934-<b>T</b>	2 x 10-11		0.312643	'-	0.043723106 unit increase	[0.031-0.056]	Y_RNA, USP38	Medication use (agents acting on the renin-angiotensin system)	Agents acting on the renin-angiotensin system use measurement	'-	GCST007930	4:143250595
Oceanian	4	142565324	143487919	(1.5e-04,9.8e-03)	rs300934-<b>G</b>	2 x 10-14		NR	'-	0.0431 unit decrease	[0.032-0.054]	Y_RNA, USP38	Medication use (agents acting on the renin-angiotensin system)	Agents acting on the renin-angiotensin system use measurement	'-	GCST90018988	4:143250595
Oceanian	4	142565324	143487919	(1.5e-04,9.8e-03)	rs4690727-<b>G</b>	2 x 10-11		0.718	'-	0.010816985 unit increase	[0.0076-0.014]	INPP4B	Alcohol consumption (drinks per week)	alcohol consumption measurement	'-	GCST007461	4:142727426
Oceanian	4	142565324	143487919	(1.5e-04,9.8e-03)	rs7688435-<b>T</b>	2 x 10-8		0.1382	'-	0.018201021 unit decrease	[0.012-0.025]	INPP4B	Alcohol consumption (drinks per week)	alcohol consumption measurement	'-	GCST007328	4:142587186
Oceanian	4	142565324	143487919	(1.5e-04,9.8e-03)	rs11943397-<b>C</b>	1 x 10-8		0.629	'-	0.0149 unit increase	[0.0098-0.02]	INPP4B	Alcohol consumption (drinks per week)	alcohol consumption measurement	'-	GCST008811	4:142696151
Oceanian	4	142565324	143487919	(1.5e-04,9.8e-03)	rs4690727-<b>G</b>	3 x 10-11		0.728	'-	0.012848434 unit increase	[0.009-0.0166]	INPP4B	Alcohol consumption (drinks per week) (MTAG)	alcohol consumption measurement	'-	GCST010543	4:142727426
Oceanian	4	142565324	143487919	(1.5e-04,9.8e-03)	rs4690727-<b>G</b>	9 x 10-14		0.718	'-	0.0109605 unit increase	[0.0081-0.0138]	INPP4B	Alcohol consumption (drinks per week) (MTAG)	alcohol consumption measurement	'-	GCST007472	4:142727426
Oceanian	4	142565324	143487919	(1.5e-04,9.8e-03)	rs1425522-<b>G</b>	8 x 10-11		0.8654	'-	0.019668229 unit increase	[0.014-0.026]	INPP4B	Problematic alcohol use (MTAG)	alcohol use disorder measurement, alcohol consumption measurement	'-	GCST010544	4:142572060
Oceanian	4	142565324	143487919	(1.5e-04,9.8e-03)	rs7686660-<b>T</b>	2 x 10-12		0.27	1.16	'-	[1.11-1.21]	'-	Asthma	asthma	'-	GCST001183	4:143082006
Oceanian	4	142565324	143487919	(1.5e-04,9.8e-03)	rs3805236-<b>G</b>	7 x 10-8		0.25	1.12	'-	[1.08-1.17]	GAB1	Asthma	asthma	'-	GCST001183	4:143436584
Oceanian	4	142565324	143487919	(1.5e-04,9.8e-03)	rs6831966-<b>C</b>	3 x 10-14		0.328	'-	0.009 unit decrease	[0.007-0.011]	INPP4B	Externalizing behaviour (multivariate analysis)	attention deficit hyperactivity disorder, substance abuse, antisocial behaviour measurement	'-	GCST90061435	4:142583025
Oceanian	4	142565324	143487919	(1.5e-04,9.8e-03)	rs7680631-<b>T</b>	1 x 10-6		0.6998	'-	0.0054 unit increase	[0.0032-0.0076]	INPP4B	Bitter alcoholic beverage consumption	bitter alcoholic beverage consumption measurement	'-	GCST008522	4:142701643
Oceanian	4	142565324	143487919	(1.5e-04,9.8e-03)	rs139323761-<b>C</b>	1 x 10-11		NR	'-	0.0518 unit decrease	[0.037-0.067]	GAB1	Blood urea nitrogen levels	blood urea nitrogen measurement	'-	GCST90018948	4:143434137
Oceanian	4	142565324	143487919	(1.5e-04,9.8e-03)	rs12644329-<b>G</b>	3 x 10-8		0.371783	'-	0.00791227 unit increase	[0.0051-0.0107]	INPP4B	Adult body size	body height	'-	GCST010988	4:142713593
Oceanian	4	142565324	143487919	(1.5e-04,9.8e-03)	rs300903-<b>?</b>	3 x 10-13		NR	'-	'-	'-	Y_RNA, GAB1	Height	body height	'-	GCST007841	4:143318649
Oceanian	4	142565324	143487919	(1.5e-04,9.8e-03)	rs28989231-<b>?</b>	2 x 10-8		NR	'-	'-	'-	GAB1	Body mass index	body mass index	'-	GCST007039	4:143388539
Oceanian	4	142565324	143487919	(1.5e-04,9.8e-03)	rs34853779-<b>C</b>	9 x 10-6	(EA)	0.584	'-	0.0288 unit decrease	[0.016-0.042]	GAB1, Y_RNA	Breast cancer	breast carcinoma	'-	GCST004988	4:143318872
Oceanian	4	142565324	143487919	(1.5e-04,9.8e-03)	rs10015412-<b>A</b>	4 x 10-8		0.313756	'-	0.047643527 unit increase	[0.031-0.065]	Y_RNA, USP38	Medication use (calcium channel blockers)	Calcium channel blocker use measurement	'-	GCST007929	4:143241429
Oceanian	4	142565324	143487919	(1.5e-04,9.8e-03)	rs10015412-<b>C</b>	2 x 10-9		NR	'-	0.041 unit decrease	[0.028-0.054]	Y_RNA, USP38	Medication use (calcium channel blockers)	Calcium channel blocker use measurement	'-	GCST90018987	4:143241429
Oceanian	4	142565324	143487919	(1.5e-04,9.8e-03)	rs79949870-<b>?</b>	2 x 10-7		NR	'-	0.45 unit decrease	[0.28-0.62]	GAB1	High-sensitivity cardiac troponin I concentration	cardiac troponin I measurement	'-	GCST90095177	4:143419759
Oceanian	4	142565324	143487919	(1.5e-04,9.8e-03)	rs893929-<b>?</b>	1 x 10-12		NR	'-	'-	'-	Y_RNA, USP38	Cardiovascular disease	cardiovascular disease	'-	GCST007072	4:143266227
Oceanian	4	142565324	143487919	(1.5e-04,9.8e-03)	rs6848475-<b>T</b>	3 x 10-8		0.32	'-	5.56 z score increase	'-	USP38, Y_RNA	Vertex-wise cortical surface area	cortical surface area measurement	'-	GCST90095130	4:143242889
Oceanian	4	142565324	143487919	(1.5e-04,9.8e-03)	rs4690774-<b>T</b>	3 x 10-16		NR	'-	0.0143 unit decrease	[0.011-0.018]	INPP4B, USP38	Serum creatinine levels	creatinine measurement	'-	GCST90018979	4:143164174
Oceanian	4	142565324	143487919	(1.5e-04,9.8e-03)	rs1014464-<b>A</b>	8 x 10-7		0.6688	'-	0.4059 mmHg decrease	[0.24-0.57]	INPP4B	Diastolic blood pressure (long-term average)	diastolic blood pressure	'-	GCST011895	4:142814588
Oceanian	4	142565324	143487919	(1.5e-04,9.8e-03)	rs893929-<b>G</b>	1 x 10-7		'-	'-	0.124 unit increase	'-	Y_RNA, USP38	Diastolic blood pressure	diastolic blood pressure	'-	GCST007094	4:143266227
Oceanian	4	142565324	143487919	(1.5e-04,9.8e-03)	rs11100769-<b>T</b>	1 x 10-10		NR	'-	0.0543 unit decrease	[0.038-0.071]	USP38, INPP4B	Medication use (diuretics)	Diuretic use measurement	'-	GCST90018985	4:143122313
Oceanian	4	142565324	143487919	(1.5e-04,9.8e-03)	rs300934-<b>T</b>	8 x 10-11		0.312059	'-	0.05524486 unit increase	[0.039-0.072]	Y_RNA, USP38	Medication use (diuretics)	Diuretic use measurement	'-	GCST007928	4:143250595
Oceanian	4	142565324	143487919	(1.5e-04,9.8e-03)	rs4690757-<b>?</b>	5 x 10-9		NR	'-	'-	'-	'-	Red blood cell count	erythrocyte count	'-	GCST007069	4:143046498
Oceanian	4	142565324	143487919	(1.5e-04,9.8e-03)	rs300917-<b>C</b>	3 x 10-8		0.387	'-	0.296 unit decrease	[0.19-0.4]	GAB1	Estimated glomerular filtration rate in non-diabetics	glomerular filtration rate	'-	GCST008745	4:143348696
Oceanian	4	142565324	143487919	(1.5e-04,9.8e-03)	rs11100781-<b>A</b>	1 x 10-8		0.307	'-	0.0017 unit decrease	[0.0011-0.0023]	USP38	Estimated glomerular filtration rate	glomerular filtration rate	'-	GCST008747	4:143211469
Oceanian	4	142565324	143487919	(1.5e-04,9.8e-03)	rs181338468-<b>T</b>	7 x 10-6	(G_Alloprevotella_HB)	0.017893	'-	1.0012 unit increase	[0.56-1.44]	INPP4B	Gut microbiota (bacterial taxa, hurdle binary method)	gut microbiome measurement	'-	GCST010396	4:142900190
Oceanian	4	142565324	143487919	(1.5e-04,9.8e-03)	rs1440410-<b>?</b>	5 x 10-6		NR	'-	4.573 z score decrease	'-	Y_RNA, USP38	Ischemic stroke	Ischemic stroke	'-	GCST004023	4:143237156
Oceanian	4	142565324	143487919	(1.5e-04,9.8e-03)	rs139043764-<b>C</b>	7 x 10-9		0.50026	'-	0.012840881 unit increase	[0.0085-0.0172]	Y_RNA, USP38	White blood cell count	leukocyte count	'-	GCST90002407	4:143279710
Oceanian	4	142565324	143487919	(1.5e-04,9.8e-03)	rs77389579-<b>?</b>	6 x 10-6	(East African)	NR	'-	'-	'-	INPP4B	Severe malaria	malaria	'-	GCST003145	4:142617358
Oceanian	4	142565324	143487919	(1.5e-04,9.8e-03)	rs300890-<b>A</b>	9 x 10-6		NR	1.127	'-	1.069-1.187	GAB1, Y_RNA	Nasopharyngeal carcinoma	nasopharyngeal neoplasm	'-	GCST003578	4:143328617
Oceanian	4	142565324	143487919	(1.5e-04,9.8e-03)	rs4690766-<b>C</b>	1 x 10-8		0.358	'-	0.04 unit decrease	[0.026-0.054]	USP38	Severity of nausea and vomiting of pregnancy	nausea and vomiting of pregnancy severity measurement	'-	GCST005929	4:143108887
Oceanian	4	142565324	143487919	(1.5e-04,9.8e-03)	rs6854861-<b>C</b>	8 x 10-6		0.784707	'-	0.15640192 unit increase	[0.088-0.225]	USP38	Menstruation quality of life impact (nervousness)	nervousness, quality of life during menstruation measurement	'-	GCST006649	4:143131938
Oceanian	4	142565324	143487919	(1.5e-04,9.8e-03)	rs11100785-<b>C</b>	4 x 10-6		0.78623	'-	0.16219163 unit increase	[0.093-0.231]	USP38, Y_RNA	Menstruation quality of life impact (nervousness)	nervousness, quality of life during menstruation measurement	'-	GCST006649	4:143274404
Oceanian	4	142565324	143487919	(1.5e-04,9.8e-03)	rs9296855-<b>?</b> x rs4333135-<b>?</b>	5 x 10-11		NR	'-	'-	'-	No mapped genes x NPNT - USP38	Total PHF-tau (SNP x SNP interaction)	PHF-tau measurement	'-	GCST010340	4:143118436
Oceanian	4	142565324	143487919	(1.5e-04,9.8e-03)	rs76344745-<b>?</b>	2 x 10-17		NR	'-	'-	'-	INPP4B	DNA methylation-estimated plasminogen activator inhibitor-1 levels	plasminogen activator inhibitor 1 measurement	'-	GCST90014303	4:142712586
Oceanian	4	142565324	143487919	(1.5e-04,9.8e-03)	rs76344745-<b>G</b>	5 x 10-13		0.8687	'-	519.241 unit increase	[378.31-660.17]	INPP4B	DNA methylation-estimated plasminogen activator inhibitor-1 levels	plasminogen activator inhibitor 1 measurement	'-	GCST90014297	4:142712586
Oceanian	4	142565324	143487919	(1.5e-04,9.8e-03)	rs79529098-<b>G</b>	4 x 10-16		0.0499	'-	412.114 unit decrease	[312.7-511.53]	INPP4B	DNA methylation-estimated plasminogen activator inhibitor-1 levels	plasminogen activator inhibitor 1 measurement	'-	GCST90014291	4:142578669
Oceanian	4	142565324	143487919	(1.5e-04,9.8e-03)	rs7690761-<b>A</b>	1 x 10-9		0.462513	'-	0.013843682 unit increase	[0.0094-0.0183]	USP38, Y_RNA	Plateletcrit	platelet crit	'-	GCST90002400	4:143287609
Oceanian	4	142565324	143487919	(1.5e-04,9.8e-03)	rs149070047-<b>G</b>	2 x 10-8	(EHHADH)	0.01045	'-	1.832 unit increase	NR	GAB1	Protein quantitative trait loci (liver)	protein measurement	'-	GCST011427	4:143366844
Oceanian	4	142565324	143487919	(1.5e-04,9.8e-03)	rs149070047-<b>G</b>	2 x 10-8	(PHYH)	0.01045	'-	0.039 unit increase	NR	GAB1	Protein quantitative trait loci (liver)	protein measurement	'-	GCST011427	4:143366844
Oceanian	4	142565324	143487919	(1.5e-04,9.8e-03)	rs149070047-<b>G</b>	3 x 10-9	(HSD17B4)	0.01045	'-	1.684 unit increase	NR	GAB1	Protein quantitative trait loci (liver)	protein measurement	'-	GCST011427	4:143366844
Oceanian	4	142565324	143487919	(1.5e-04,9.8e-03)	rs75069185-<b>C</b>	1 x 10-9	(HSPA6)	0.0122	'-	0.02806 unit increase	NR	USP38, Y_RNA	Protein quantitative trait loci (liver)	protein measurement	'-	GCST011427	4:143254742
Oceanian	4	142565324	143487919	(1.5e-04,9.8e-03)	rs34229152-<b>A</b>	5 x 10-12		0.627278	'-	0.013394 SD unit decrease	[0.0096-0.0172]	USP38	Red blood cell count	red blood cell density measurement	'-	GCST90002363	4:143137028
Oceanian	4	142565324	143487919	(1.5e-04,9.8e-03)	rs331949-<b>T</b>	2 x 10-9		0.6234	'-	0.011949507 unit increase	[0.008-0.0159]	INPP4B	Adventurousness	risk-taking behaviour	'-	GCST007324	4:142742053
Oceanian	4	142565324	143487919	(1.5e-04,9.8e-03)	rs11942731-<b>A</b>	1 x 10-8		0.241	'-	0.0079 unit decrease	[0.0052-0.0106]	INPP4B	General risk tolerance (MTAG)	risk-taking behaviour	'-	GCST007325	4:142565809
Oceanian	4	142565324	143487919	(1.5e-04,9.8e-03)	rs7680631-<b>T</b>	6 x 10-10		0.7007	'-	0.01743317 unit increase	[0.012-0.023]	INPP4B	Risk-taking tendency (4-domain principal component model)	risk-taking behaviour	'-	GCST007323	4:142701643
Oceanian	4	142565324	143487919	(1.5e-04,9.8e-03)	rs28925904-<b>C</b>	8 x 10-11		0.974702	'-	0.028266 unit increase	[0.019-0.037]	GAB1	Sex hormone-binding globulin levels	sex hormone-binding globulin measurement	'-	GCST90012107	4:143438337
Oceanian	4	142565324	143487919	(1.5e-04,9.8e-03)	rs28925904-<b>C</b>	7 x 10-17		0.97499	'-	0.0242456 unit increase	[0.018-0.03]	GAB1	Sex hormone-binding globulin levels	sex hormone-binding globulin measurement	'-	GCST90012111	4:143438337
Oceanian	4	142565324	143487919	(1.5e-04,9.8e-03)	rs28925904-<b>T</b>	1 x 10-12		NR	'-	0.0576 unit decrease	[0.042-0.073]	GAB1	Sex hormone-binding globulin levels	sex hormone-binding globulin measurement	'-	GCST90019518	4:143438337
Oceanian	4	142565324	143487919	(1.5e-04,9.8e-03)	rs28925904-<b>C</b>	5 x 10-9		0.974702	'-	0.0226954 unit increase	[0.015-0.03]	GAB1	Sex hormone-binding globulin levels adjusted for BMI	sex hormone-binding globulin measurement	'-	GCST90012106	4:143438337
Oceanian	4	142565324	143487919	(1.5e-04,9.8e-03)	rs28925904-<b>C</b>	4 x 10-16		0.97499	'-	0.0211688 unit increase	[0.016-0.026]	GAB1	Sex hormone-binding globulin levels adjusted for BMI	sex hormone-binding globulin measurement	'-	GCST90012110	4:143438337
Oceanian	4	142565324	143487919	(1.5e-04,9.8e-03)	rs11943397-<b>C</b>	2 x 10-9		0.628	'-	0.0141 unit increase	[0.0095-0.0187]	INPP4B	Smoking initiation (ever regular vs never regular)	smoking initiation	'-	GCST008810	4:142696151
Oceanian	4	142565324	143487919	(1.5e-04,9.8e-03)	rs1116690-<b>G</b>	2 x 10-8		0.742	'-	0.016291233 unit increase	[0.011-0.022]	INPP4B	Smoking initiation (ever regular vs never regular)	smoking status measurement	'-	GCST007474	4:142588995
Oceanian	4	142565324	143487919	(1.5e-04,9.8e-03)	rs1019643-<b>G</b>	3 x 10-12		0.86	'-	0.01089 unit increase	[0.0078-0.0139]	INPP4B	Smoking initiation (ever regular vs never regular) (MTAG)	smoking status measurement	'-	GCST007468	4:142581918
Oceanian	4	142565324	143487919	(1.5e-04,9.8e-03)	rs11943397-<b>?</b>	3 x 10-8		NR	'-	'-	'-	INPP4B	Smoking status	smoking status measurement	'-	GCST007085	4:142696151
Oceanian	4	142565324	143487919	(1.5e-04,9.8e-03)	rs78763922-<b>?</b>	3 x 10-10		NR	'-	'-	'-	USP38	Diastolic blood pressure x smoking status (current vs non-current) interaction (2df test)	smoking status measurement, diastolic blood pressure	'-	GCST006193	4:143133400
Oceanian	4	142565324	143487919	(1.5e-04,9.8e-03)	rs78763922-<b>?</b>	1 x 10-9	(EA)	NR	'-	'-	'-	USP38	Diastolic blood pressure x smoking status (current vs non-current) interaction (2df test)	smoking status measurement, diastolic blood pressure	'-	GCST006193	4:143133400
Oceanian	4	142565324	143487919	(1.5e-04,9.8e-03)	rs78763922-<b>?</b>	2 x 10-11		NR	'-	'-	'-	USP38	Diastolic blood pressure x smoking status (ever vs never) interaction (2df test)	smoking status measurement, diastolic blood pressure	'-	GCST006190	4:143133400
Oceanian	4	142565324	143487919	(1.5e-04,9.8e-03)	rs78763922-<b>?</b>	4 x 10-11	(EA)	NR	'-	'-	'-	USP38	Diastolic blood pressure x smoking status (ever vs never) interaction (2df test)	smoking status measurement, diastolic blood pressure	'-	GCST006190	4:143133400
Oceanian	4	142565324	143487919	(1.5e-04,9.8e-03)	rs78763922-<b>?</b>	6 x 10-12		NR	'-	'-	'-	USP38	Systolic blood pressure x smoking status (current vs non-current) interaction (2df test)	smoking status measurement, systolic blood pressure	'-	GCST006195	4:143133400
Oceanian	4	142565324	143487919	(1.5e-04,9.8e-03)	rs78763922-<b>?</b>	4 x 10-10	(EA)	'-	'-	'-	'-	USP38	Systolic blood pressure x smoking status (current vs non-current) interaction (2df test)	smoking status measurement, systolic blood pressure	'-	GCST006195	4:143133400
Oceanian	4	142565324	143487919	(1.5e-04,9.8e-03)	rs78763922-<b>?</b>	3 x 10-11	(EA)	NR	'-	'-	'-	USP38	Systolic blood pressure x smoking status (ever vs never) interaction (2df test)	smoking status measurement, systolic blood pressure	'-	GCST006192	4:143133400
Oceanian	4	142565324	143487919	(1.5e-04,9.8e-03)	rs78763922-<b>?</b>	4 x 10-13		NR	'-	'-	'-	USP38	Systolic blood pressure x smoking status (ever vs never) interaction (2df test)	smoking status measurement, systolic blood pressure	'-	GCST006192	4:143133400
Oceanian	4	142565324	143487919	(1.5e-04,9.8e-03)	rs146083697-<b>?</b>	2 x 10-8		NR	'-	'-	'-	'-	Systolic blood pressure	systolic blood pressure	'-	GCST007087	4:142954896
Oceanian	4	142565324	143487919	(1.5e-04,9.8e-03)	rs4690774-<b>T</b>	2 x 10-8		NR	'-	0.0114 unit decrease	[0.0075-0.0153]	INPP4B, USP38	Systolic blood pressure	systolic blood pressure	'-	GCST90018972	4:143164174
Oceanian	4	142565324	143487919	(1.5e-04,9.8e-03)	rs4690774-<b>?</b>	2 x 10-14		NR	'-	'-	'-	INPP4B, USP38	Systolic blood pressure	systolic blood pressure	'-	GCST007087	4:143164174
Oceanian	4	142565324	143487919	(1.5e-04,9.8e-03)	rs12647238-<b>G</b>	1 x 10-14		0.5372	'-	0.2669 mmHg increase	[0.2-0.33]	USP38	Systolic blood pressure	systolic blood pressure	'-	GCST007267	4:143141504
Oceanian	4	142565324	143487919	(1.5e-04,9.8e-03)	rs893929-<b>G</b>	2 x 10-9		'-	'-	0.233 unit increase	'-	Y_RNA, USP38	Systolic blood pressure	systolic blood pressure	'-	GCST007099	4:143266227
Oceanian	4	142565324	143487919	(1.5e-04,9.8e-03)	rs12644329-<b>A</b>	8 x 10-9		0.6434	'-	0.0193 mg/dL decrease	[0.013-0.026]	INPP4B	Urate levels	urate measurement	'-	GCST008972	4:142713593
Oceanian	4	142565324	143487919	(1.5e-04,9.8e-03)	rs12644329-<b>A</b>	1 x 10-7	(women)	0.6618	'-	0.0257 mg/dL decrease	[0.016-0.035]	INPP4B	Urate levels	urate measurement	'-	GCST008973	4:142713593
Oceanian	4	142565324	143487919	(1.5e-04,9.8e-03)	rs11724872-<b>T</b>	2 x 10-16		0.6	'-	0.0152 unit decrease	[0.012-0.019]	USP38	Urate levels	urate measurement	'-	GCST011119	4:143219512
Oceanian	4	142565324	143487919	(1.5e-04,9.8e-03)	rs1440411-<b>T</b>	1 x 10-15		0.6053	'-	0.0266 mg/dL decrease	[0.02-0.033]	Y_RNA, USP38	Urate levels	urate measurement	'-	GCST008972	4:143237132
Oceanian	4	142565324	143487919	(1.5e-04,9.8e-03)	rs1440411-<b>T</b>	1 x 10-12		0.5706	'-	0.027552 mg/dL decrease	[0.02-0.035]	Y_RNA, USP38	Urate levels	urate measurement	'-	GCST008971	4:143237132
Oceanian	4	142565324	143487919	(1.5e-04,9.8e-03)	rs1440411-<b>T</b>	9 x 10-7	(men)	0.6205	'-	0.0267 mg/dL decrease	[0.016-0.037]	Y_RNA, USP38	Urate levels	urate measurement	'-	GCST008973	4:143237132
Oceanian	4	142565324	143487919	(1.5e-04,9.8e-03)	rs1440411-<b>T</b>	1 x 10-7	(women)	0.6146	'-	0.0258 mg/dL decrease	[0.016-0.035]	Y_RNA, USP38	Urate levels	urate measurement	'-	GCST008973	4:143237132
Oceanian	4	142565324	143487919	(1.5e-04,9.8e-03)	rs140175243-<b>A</b>	2 x 10-17		NR	'-	0.0164 unit decrease	[0.013-0.02]	USP38, INPP4B	Serum uric acid levels	uric acid measurement	'-	GCST90018977	4:143142828
Oceanian	4	142565324	143487919	(1.5e-04,9.8e-03)	rs28925904-<b>?</b>	1 x 10-8		NR	'-	'-	'-	GAB1	Lung function (FVC)	vital capacity	'-	GCST007081	4:143438337
Oceanian	6	44490126	45436433	(8.2e-04, 2.3e-03)	rs10456544-<b>A</b>	1 x 10-8		0.0711	'-	4.2 unit increase	'-	SUPT3H	ADAMTS13 activity	ADAMTS13 activity measurement	'-	GCST002881	6:45213957
Oceanian	6	44490126	45436433	(8.2e-04, 2.3e-03)	rs927485-<b>G</b>	3 x 10-9		0.26	'-	5.91 z-score increase	'-	CDC5L, SUPT3H	Serum alkaline phosphatase levels	alkaline phosphatase measurement	'-	GCST90011900	6:44570402
Oceanian	6	44490126	45436433	(8.2e-04, 2.3e-03)	rs927485-<b>A</b>	4 x 10-11		NR	'-	0.016 unit decrease	[0.011-0.021]	CDC5L, SUPT3H	Serum alkaline phosphatase levels	alkaline phosphatase measurement	'-	GCST90018942	6:44570402
Oceanian	6	44490126	45436433	(8.2e-04, 2.3e-03)	rs227808-<b>C</b>	3 x 10-6		NR	'-	0.04 unit increase	NR	'-	Male-pattern baldness	Alopecia	'-	GCST006661	6:44699178
Oceanian	6	44490126	45436433	(8.2e-04, 2.3e-03)	rs227808-<b>?</b>	3 x 10-9		NR	1.18203	'-	[1.12-1.25]	'-	Male-pattern baldness	androgenetic alopecia	'-	GCST003983	6:44699178
Oceanian	6	44490126	45436433	(8.2e-04, 2.3e-03)	rs9463085-<b>A</b>	5 x 10-11		0.593033	'-	0.0444157 unit decrease	[0.031-0.058]	RUNX2, SUPT3H	Appendicular lean mass	appendicular lean mass	'-	GCST009577	6:45348510
Oceanian	6	44490126	45436433	(8.2e-04, 2.3e-03)	rs372964153-<b>T</b>	2 x 10-13		0.399114	'-	0.0522184 unit decrease	[0.038-0.066]	SUPT3H	Appendicular lean mass	appendicular lean mass	'-	GCST009577	6:45063651
Oceanian	6	44490126	45436433	(8.2e-04, 2.3e-03)	rs3957281-<b>A</b>	2 x 10-12		0.504085	'-	0.0463308 unit decrease	[0.033-0.06]	SUPT3H	Appendicular lean mass	appendicular lean mass	'-	GCST009577	6:44900097
Oceanian	6	44490126	45436433	(8.2e-04, 2.3e-03)	rs9717328-<b>G</b>	1 x 10-11		0.483354	'-	0.045741 unit decrease	[0.032-0.059]	SUPT3H	Appendicular lean mass	appendicular lean mass	'-	GCST009577	6:44752643
Oceanian	6	44490126	45436433	(8.2e-04, 2.3e-03)	rs6941169-<b>C</b>	2 x 10-11		0.407338	'-	0.0454649 unit increase	[0.032-0.059]	SUPT3H	Appendicular lean mass	appendicular lean mass	'-	GCST009577	6:45205815
Oceanian	6	44490126	45436433	(8.2e-04, 2.3e-03)	rs1324538-<b>A</b>	2 x 10-34		0.3836	'-	0.0237 unit increase	[0.02-0.027]	SUPT3H	Appendicular lean mass	appendicular lean mass	'-	GCST90000025	6:45112407
Oceanian	6	44490126	45436433	(8.2e-04, 2.3e-03)	rs3799977-<b>?</b>	5 x 10-6		NR	'-	'-	'-	SUPT3H	Attention deficit hyperactivity disorder	attention deficit hyperactivity disorder	'-	GCST000246	6:44869619
Oceanian	6	44490126	45436433	(8.2e-04, 2.3e-03)	rs227819-<b>?</b>	9 x 10-27		NR	'-	'-	'-	'-	Balding type 1	balding measurement	'-	GCST007038	6:44708683
Oceanian	6	44490126	45436433	(8.2e-04, 2.3e-03)	rs4714811-<b>T</b>	3 x 10-10		0.19	'-	0.16 unit decrease	[0.1-0.22]	'-	Male-pattern baldness	balding measurement	'-	GCST007815	6:44691849
Oceanian	6	44490126	45436433	(8.2e-04, 2.3e-03)	rs9472325-<b>C</b>	4 x 10-29		0.185001	'-	0.0458983 unit decrease	[0.038-0.054]	'-	Male-pattern baldness	balding measurement	'-	GCST007020	6:44682476
Oceanian	6	44490126	45436433	(8.2e-04, 2.3e-03)	rs755-<b>T</b>	2 x 10-11		0.297444	'-	0.0234566 unit increase	[0.017-0.03]	SUPT3H	Male-pattern baldness	balding measurement	'-	GCST007020	6:44828053
Oceanian	6	44490126	45436433	(8.2e-04, 2.3e-03)	rs1298942-<b>A</b>	8 x 10-15		NR	'-	0.0305 unit increase	[0.023-0.038]	'-	Serum phosphate levels	blood phosphate measurement	'-	GCST90019516	6:44686634
Oceanian	6	44490126	45436433	(8.2e-04, 2.3e-03)	rs191485704-<b>T</b>	3 x 10-24		NR	'-	0.0587 unit increase	[0.047-0.07]	SUPT3H	Serum phosphate levels	blood phosphate measurement	'-	GCST90019516	6:45185446
Oceanian	6	44490126	45436433	(8.2e-04, 2.3e-03)	rs200182269-<b>G</b>	2 x 10-8		NR	'-	0.0191647 unit decrease	[0.012-0.026]	SUPT3H	Hip circumference adjusted for BMI	BMI-adjusted hip circumference	'-	GCST90020028	6:44752985
Oceanian	6	44490126	45436433	(8.2e-04, 2.3e-03)	rs524492-<b>T</b>	5 x 10-14		NR	'-	0.0238512 unit decrease	[0.018-0.03]	SUPT3H	Hip circumference adjusted for BMI	BMI-adjusted hip circumference	'-	GCST90020028	6:44828859
Oceanian	6	44490126	45436433	(8.2e-04, 2.3e-03)	rs6938592-<b>?</b>	1 x 10-11		NR	'-	'-	'-	SUPT3H	Waist circumference adjusted for body mass index	BMI-adjusted waist circumference	'-	GCST009867	6:45129766
Oceanian	6	44490126	45436433	(8.2e-04, 2.3e-03)	rs6938592-<b>A</b>	2 x 10-8		NR	'-	0.018214 unit decrease	[0.012-0.025]	SUPT3H	Waist circumference adjusted for body mass index	BMI-adjusted waist circumference	'-	GCST90020029	6:45129766
Oceanian	6	44490126	45436433	(8.2e-04, 2.3e-03)	rs2677108-<b>?</b>	3 x 10-11		NR	'-	'-	'-	RUNX2	Height	body height	'-	GCST007841	6:45436037
Oceanian	6	44490126	45436433	(8.2e-04, 2.3e-03)	rs145364349-<b>?</b>	6 x 10-17		NR	'-	'-	'-	RUNX2, SUPT3H	Height	body height	'-	GCST007841	6:45328602
Oceanian	6	44490126	45436433	(8.2e-04, 2.3e-03)	rs3799969-<b>?</b>	2 x 10-13		NR	'-	0.023313329 unit decrease	[0.017-0.03]	SUPT3H	Height	body height	'-	GCST008839	6:44842614
Oceanian	6	44490126	45436433	(8.2e-04, 2.3e-03)	rs10948222-<b>C</b>	5 x 10-11		0.6	1.15	'-	[NR]	SUPT3H	Height	body height	'-	GCST001956	6:45276678
Oceanian	6	44490126	45436433	(8.2e-04, 2.3e-03)	rs10948197-<b>C</b>	8 x 10-6		0.34	'-	0.51 cm decrease	[NR]	SUPT3H	Height	body height	'-	GCST000522	6:44999753
Oceanian	6	44490126	45436433	(8.2e-04, 2.3e-03)	rs9395066-<b>C</b>	8 x 10-6		0.48	'-	3.5 % s.d. increase	[1.93-5.07]	SUPT3H	Height	body height	'-	GCST000175	6:45127426
Oceanian	6	44490126	45436433	(8.2e-04, 2.3e-03)	rs9472414-<b>A</b>	2 x 10-9		0.22	'-	0.026 unit decrease	[NR]	SUPT3H	Height	body height	'-	GCST000817	6:44978769
Oceanian	6	44490126	45436433	(8.2e-04, 2.3e-03)	rs9472414-<b>A</b>	2 x 10-6		0.29	'-	0.021 unit decrease	[0.0073-0.0347]	SUPT3H	Height	body height	'-	GCST002702	6:44978769
Oceanian	6	44490126	45436433	(8.2e-04, 2.3e-03)	rs397730682-<b>A</b>	4 x 10-6		0.8199	'-	0.0383 unit increase	[0.022-0.055]	SUPT3H	Height	body height	'-	GCST008163	6:44831340
Oceanian	6	44490126	45436433	(8.2e-04, 2.3e-03)	rs10948222-<b>T</b>	1 x 10-20		0.418	'-	0.031 unit decrease	[0.025-0.037]	SUPT3H	Height	body height	'-	GCST002647	6:45276678
Oceanian	6	44490126	45436433	(8.2e-04, 2.3e-03)	rs35488722-<b>G</b>	2 x 10-12		0.71113	'-	0.015723 unit increase	[0.011-0.02]	SUPT3H	Height	body height	'-	GCST90018739	6:45050451
Oceanian	6	44490126	45436433	(8.2e-04, 2.3e-03)	rs6938592-<b>T</b>	5 x 10-38		NR	'-	0.0186 unit increase	[0.016-0.021]	SUPT3H	Height	body height	'-	GCST90018959	6:45129766
Oceanian	6	44490126	45436433	(8.2e-04, 2.3e-03)	rs6938592-<b>?</b>	3 x 10-47		NR	'-	'-	'-	SUPT3H	Height	body height	'-	GCST007841	6:45129766
Oceanian	6	44490126	45436433	(8.2e-04, 2.3e-03)	rs857601-<b>T</b>	4 x 10-9		0.7139	'-	0.011 unit increase	[0.0073-0.0147]	SUPT3H	Body mass index	body mass index	'-	GCST009004	6:44837477
Oceanian	6	44490126	45436433	(8.2e-04, 2.3e-03)	rs11755164-<b>T</b>	6 x 10-11		0.4	'-	0.04 unit decrease	[NR]	'-	Lumbar spine bone mineral density	bone density	'-	GCST001482	6:44671447
Oceanian	6	44490126	45436433	(8.2e-04, 2.3e-03)	rs7741085-<b>T</b>	2 x 10-13		0.5874	'-	0.0423 unit increase	'-	'-	Total body bone mineral density	bone density	'-	GCST005348	6:44669182
Oceanian	6	44490126	45436433	(8.2e-04, 2.3e-03)	rs7741085-<b>T</b>	1 x 10-13	(European)	0.5905	'-	0.0465 unit increase	'-	'-	Total body bone mineral density	bone density	'-	GCST005348	6:44669182
Oceanian	6	44490126	45436433	(8.2e-04, 2.3e-03)	rs62400317-<b>T</b>	1 x 10-10		0.2865	'-	0.0402 unit decrease	'-	SUPT3H	Total body bone mineral density	bone density	'-	GCST005348	6:45317186
Oceanian	6	44490126	45436433	(8.2e-04, 2.3e-03)	rs184065563-<b>A</b>	5 x 10-11		0.3023	'-	0.0412 unit decrease	'-	SUPT3H	Total body bone mineral density	bone density	'-	GCST005348	6:45176487
Oceanian	6	44490126	45436433	(8.2e-04, 2.3e-03)	rs17423748-<b>T</b>	4 x 10-12	(European)	0.7242	'-	0.0477 unit increase	'-	SUPT3H	Total body bone mineral density	bone density	'-	GCST005348	6:44976245
Oceanian	6	44490126	45436433	(8.2e-04, 2.3e-03)	rs56283067-<b>T</b>	3 x 10-12	(European)	0.709	'-	0.0477 unit increase	'-	SUPT3H	Total body bone mineral density	bone density	'-	GCST005348	6:45132593
Oceanian	6	44490126	45436433	(8.2e-04, 2.3e-03)	rs184065563-<b>A</b>	7 x 10-9		0.3052	'-	0.0623 unit decrease	'-	SUPT3H	Total body bone mineral density (age over 60)	bone density	'-	GCST005349	6:45176487
Oceanian	6	44490126	45436433	(8.2e-04, 2.3e-03)	rs12201899-<b>A</b>	2 x 10-12	(European)	0.2961	'-	0.0474 unit decrease	'-	SUPT3H, RUNX2	Total body bone mineral density	bone density	'-	GCST005348	6:45330467
Oceanian	6	44490126	45436433	(8.2e-04, 2.3e-03)	rs542444-<b>?</b>	1 x 10-9		NR	'-	'-	'-	SUPT3H	Brain shape (segment 1)	brain measurement	'-	GCST90012880	6:44832278
Oceanian	6	44490126	45436433	(8.2e-04, 2.3e-03)	rs12206662-<b>A</b>	1 x 10-9		0.07	'-	0.14 unit decrease	[0.093-0.187]	RUNX2	Hip minimal joint space width	cartilage thickness measurement	'-	GCST003853	6:45408484
Oceanian	6	44490126	45436433	(8.2e-04, 2.3e-03)	rs10948155-<b>T</b>	2 x 10-10		0.67	'-	0.069 unit increase	[0.047-0.091]	SUPT3H	Hip minimal joint space width	cartilage thickness measurement	'-	GCST003853	6:44720220
Oceanian	6	44490126	45436433	(8.2e-04, 2.3e-03)	rs7770848-<b>?</b>	2 x 10-7		NR	'-	'-	'-	SUPT3H	Asthma (childhood onset)	childhood onset asthma	'-	GCST002088	6:44801500
Oceanian	6	44490126	45436433	(8.2e-04, 2.3e-03)	rs17336368-<b>?</b>	3 x 10-8		NR	1.0929	'-	[1.06-1.13]	SUPT3H	Chin dimples	chin morphology measurement	'-	GCST003989	6:44783931
Oceanian	6	44490126	45436433	(8.2e-04, 2.3e-03)	rs35265671-<b>G</b>	8 x 10-10		NR	'-	0.0185 unit increase	[0.013-0.024]	SUPT3H	Cystatin C levels	cystatin C measurement	'-	GCST90019504	6:44754391
Oceanian	6	44490126	45436433	(8.2e-04, 2.3e-03)	rs860741-<b>?</b>	5 x 10-10		NR	'-	'-	'-	SUPT3H	Red blood cell count	erythrocyte count	'-	GCST007069	6:44840698
Oceanian	6	44490126	45436433	(8.2e-04, 2.3e-03)	rs1852985-<b>?</b>	9 x 10-10		'-	'-	'-	'-	RUNX2, SUPT3H	facial morphology traits (multivariate analysis)	facial morphology measurement	'-	GCST003637	6:45361919
Oceanian	6	44490126	45436433	(8.2e-04, 2.3e-03)	rs16872971-<b>?</b>	9 x 10-6		'-	'-	1.9 unit increase	'-	SUPT3H	Number of children	female fertility, fertility measurement	'-	GCST002801	6:44961216
Oceanian	6	44490126	45436433	(8.2e-04, 2.3e-03)	rs16872971-<b>?</b>	5 x 10-6		'-	'-	1.87 unit increase	'-	SUPT3H	Number of pregnancies	female fertility, fertility measurement	'-	GCST002799	6:44961216
Oceanian	6	44490126	45436433	(8.2e-04, 2.3e-03)	rs10948192-<b>?</b>	2 x 10-11		NR	'-	'-	'-	SUPT3H	Facial morphology (forehead protrusion 1)	forehead morphology measurement	'-	GCST90026537	6:44979584
Oceanian	6	44490126	45436433	(8.2e-04, 2.3e-03)	rs2145826-<b>G</b>	4 x 10-6		0.43	1.08	'-	NR	SUPT3H	Glaucoma	glaucoma	'-	GCST009726	6:44796044
Oceanian	6	44490126	45436433	(8.2e-04, 2.3e-03)	rs720989-<b>T</b>	7 x 10-12		0.7879	'-	0.0021 unit increase	[0.0013-0.0029]	SUPT3H	Estimated glomerular filtration rate	glomerular filtration rate	'-	GCST008058	6:44797798
Oceanian	6	44490126	45436433	(8.2e-04, 2.3e-03)	rs75492293-<b>C</b>	8 x 10-10		0.1003	'-	0.03659564 unit increase	[0.025-0.048]	'-	Granulocyte percentage of myeloid white cells	granulocyte percentage of myeloid white cells	'-	GCST004608	6:44628384
Oceanian	6	44490126	45436433	(8.2e-04, 2.3e-03)	rs542444-<b>?</b>	6 x 10-11		NR	'-	'-	'-	SUPT3H	Hair color	hair colour measurement	'-	GCST007082	6:44832278
Oceanian	6	44490126	45436433	(8.2e-04, 2.3e-03)	rs79036082-<b>?</b>	3 x 10-11		NR	'-	0.0265978 unit increase	[0.019-0.034]	'-	Heel bone mineral density	heel bone mineral density	'-	GCST006433	6:44566645
Oceanian	6	44490126	45436433	(8.2e-04, 2.3e-03)	rs575445-<b>?</b>	2 x 10-12		NR	'-	0.0143973 unit decrease	[0.01-0.018]	'-	Heel bone mineral density	heel bone mineral density	'-	GCST006433	6:44594956
Oceanian	6	44490126	45436433	(8.2e-04, 2.3e-03)	rs11442031-<b>?</b>	2 x 10-9		NR	'-	0.0126953 unit decrease	[0.0082-0.0171]	'-	Heel bone mineral density	heel bone mineral density	'-	GCST006433	6:44645065
Oceanian	6	44490126	45436433	(8.2e-04, 2.3e-03)	rs1283935-<b>?</b>	2 x 10-28		NR	'-	0.0402605 unit decrease	[0.033-0.047]	'-	Heel bone mineral density	heel bone mineral density	'-	GCST006433	6:44665232
Oceanian	6	44490126	45436433	(8.2e-04, 2.3e-03)	rs491616-<b>?</b>	5 x 10-10		NR	'-	0.024914 unit increase	[0.018-0.032]	CDC5L, SUPT3H	Heel bone mineral density	heel bone mineral density	'-	GCST006433	6:44594370
Oceanian	6	44490126	45436433	(8.2e-04, 2.3e-03)	rs75230517-<b>G</b>	1 x 10-102		0.949968	'-	0.0910186 unit increase	[0.083-0.099]	SUPT3H	Heel bone mineral density	heel bone mineral density	'-	GCST006979	6:45138701
Oceanian	6	44490126	45436433	(8.2e-04, 2.3e-03)	rs112360218-<b>?</b>	2 x 10-36		NR	'-	0.0325713 unit increase	[0.027-0.038]	SUPT3H	Heel bone mineral density	heel bone mineral density	'-	GCST006433	6:44776447
Oceanian	6	44490126	45436433	(8.2e-04, 2.3e-03)	rs5875893-<b>?</b>	3 x 10-60		NR	'-	0.033913 unit decrease	[0.03-0.038]	SUPT3H	Heel bone mineral density	heel bone mineral density	'-	GCST006433	6:44813577
Oceanian	6	44490126	45436433	(8.2e-04, 2.3e-03)	rs553012877-<b>?</b>	6 x 10-17		NR	'-	0.215506 unit increase	[0.17-0.27]	SUPT3H	Heel bone mineral density	heel bone mineral density	'-	GCST006433	6:44887931
Oceanian	6	44490126	45436433	(8.2e-04, 2.3e-03)	rs183066049-<b>?</b>	4 x 10-29		NR	'-	0.155828 unit increase	[0.13-0.18]	SUPT3H	Heel bone mineral density	heel bone mineral density	'-	GCST006433	6:45092734
Oceanian	6	44490126	45436433	(8.2e-04, 2.3e-03)	rs75230517-<b>?</b>	3 x 10-125		NR	'-	0.107672 unit increase	[0.098-0.117]	SUPT3H	Heel bone mineral density	heel bone mineral density	'-	GCST006433	6:45138701
Oceanian	6	44490126	45436433	(8.2e-04, 2.3e-03)	rs796831889-<b>?</b>	5 x 10-21		NR	'-	0.085711 unit increase	[0.066-0.105]	SUPT3H	Heel bone mineral density	heel bone mineral density	'-	GCST006433	6:45216214
Oceanian	6	44490126	45436433	(8.2e-04, 2.3e-03)	rs574055998-<b>?</b>	3 x 10-10		NR	'-	0.122499 unit increase	[0.085-0.16]	SUPT3H	Heel bone mineral density	heel bone mineral density	'-	GCST006433	6:45309978
Oceanian	6	44490126	45436433	(8.2e-04, 2.3e-03)	rs113166754-<b>?</b>	1 x 10-108		NR	'-	0.0913695 unit increase	[0.083-0.1]	SUPT3H	Heel bone mineral density	heel bone mineral density	'-	GCST006433	6:44709436
Oceanian	6	44490126	45436433	(8.2e-04, 2.3e-03)	rs113166754-<b>C</b>	2 x 10-21	(men)	0.937108	'-	0.0983851 unit increase	[0.078-0.119]	SUPT3H	Heel bone mineral density	heel bone mineral density	'-	GCST006288	6:44709436
Oceanian	6	44490126	45436433	(8.2e-04, 2.3e-03)	rs113166754-<b>C</b>	5 x 10-47		0.937222	'-	0.0996059 unit increase	[0.086-0.113]	SUPT3H	Heel bone mineral density	heel bone mineral density	'-	GCST006288	6:44709436
Oceanian	6	44490126	45436433	(8.2e-04, 2.3e-03)	rs113166754-<b>C</b>	5 x 10-26	(women)	0.937322	'-	0.100259 unit increase	[0.082-0.119]	SUPT3H	Heel bone mineral density	heel bone mineral density	'-	GCST006288	6:44709436
Oceanian	6	44490126	45436433	(8.2e-04, 2.3e-03)	rs1338907-<b>?</b>	5 x 10-60		NR	'-	'-	'-	SUPT3H	Heel bone mineral density	heel bone mineral density	'-	GCST007066	6:44762658
Oceanian	6	44490126	45436433	(8.2e-04, 2.3e-03)	rs75230517-<b>?</b>	4 x 10-126		NR	'-	'-	'-	SUPT3H	Heel bone mineral density	heel bone mineral density	'-	GCST007066	6:45138701
Oceanian	6	44490126	45436433	(8.2e-04, 2.3e-03)	rs144647275-<b>?</b>	4 x 10-68		NR	'-	0.0352601 unit increase	[0.031-0.039]	SUPT3H, HLA-DQB2	Heel bone mineral density	heel bone mineral density	'-	GCST006433	6:44758428
Oceanian	6	44490126	45436433	(8.2e-04, 2.3e-03)	rs144647275-<b>C</b>	2 x 10-8	(men)	0.515503	'-	0.028701 unit increase	[0.018-0.039]	SUPT3H, HLA-DQB2	Heel bone mineral density	heel bone mineral density	'-	GCST006288	6:44758428
Oceanian	6	44490126	45436433	(8.2e-04, 2.3e-03)	rs144647275-<b>C</b>	5 x 10-23		0.514106	'-	0.0344684 unit increase	[0.028-0.041]	SUPT3H, HLA-DQB2	Heel bone mineral density	heel bone mineral density	'-	GCST006288	6:44758428
Oceanian	6	44490126	45436433	(8.2e-04, 2.3e-03)	rs144647275-<b>C</b>	5 x 10-18	(women)	0.512885	'-	0.0396022 unit increase	[0.03-0.049]	SUPT3H, HLA-DQB2	Heel bone mineral density	heel bone mineral density	'-	GCST006288	6:44758428
Oceanian	6	44490126	45436433	(8.2e-04, 2.3e-03)	rs658710-<b>?</b>	1 x 10-12		NR	'-	'-	'-	ZBTB9	Heel bone mineral density	heel bone mineral density	'-	GCST007066	6:44627422
Oceanian	6	44490126	45436433	(8.2e-04, 2.3e-03)	rs764396-<b>C</b>	4 x 10-51		0.462285	'-	0.0279256 unit increase	[0.024-0.032]	ZNRD1ASP, SUPT3H	Heel bone mineral density	heel bone mineral density	'-	GCST006979	6:44742954
Oceanian	6	44490126	45436433	(8.2e-04, 2.3e-03)	rs581465-<b>C</b>	1 x 10-10		0.406055	'-	0.0121 SD unit increase	[0.0084-0.0158]	'-	Hematocrit	hematocrit	'-	GCST90002304	6:44663446
Oceanian	6	44490126	45436433	(8.2e-04, 2.3e-03)	rs1342371-<b>A</b>	2 x 10-6	(IGF1 bound )	0.088	'-	0.03 ng/mL increase	[NR]	SUPT3H, RPS10-NUDT3	Obesity-related traits	IGF-1 measurement	'-	GCST001762	6:44772212
Oceanian	6	44490126	45436433	(8.2e-04, 2.3e-03)	rs11752730-<b>?</b>	5 x 10-11		NR	'-	0.0851 unit increase	[0.06-0.11]	'-	Intraocular pressure	intraocular pressure measurement	'-	GCST006394	6:44671363
Oceanian	6	44490126	45436433	(8.2e-04, 2.3e-03)	rs11752730-<b>C</b>	2 x 10-8		'-	'-	0.09 unit increase	[0.051-0.129]	'-	Intraocular pressure	intraocular pressure measurement	'-	GCST010376	6:44671363
Oceanian	6	44490126	45436433	(8.2e-04, 2.3e-03)	rs12199720-<b>C</b>	4 x 10-8		'-	'-	0.08 unit increase	[0.041-0.119]	RUNX2, SUPT3H	Intraocular pressure	intraocular pressure measurement	'-	GCST010376	6:45339706
Oceanian	6	44490126	45436433	(8.2e-04, 2.3e-03)	rs376649957-<b>G</b>	2 x 10-9		'-	'-	0.21 unit increase	[0.15-0.27]	SUPT3H	Intraocular pressure	intraocular pressure measurement	'-	GCST010376	6:45177588
Oceanian	6	44490126	45436433	(8.2e-04, 2.3e-03)	rs2145826-<b>G</b>	7 x 10-8		0.43	'-	'-	'-	SUPT3H	Intraocular pressure	intraocular pressure measurement	'-	GCST009725	6:44796044
Oceanian	6	44490126	45436433	(8.2e-04, 2.3e-03)	rs632728-<b>T</b>	2 x 10-7		NR	1.19	'-	[1.11-1.28]	PRRC2A	Large artery stroke	large artery stroke	'-	GCST002288	6:44628604
Oceanian	6	44321110	45436433	(8.2e-04, 2.3e-03)	rs562645309-<b>T</b>	7 x 10-6		NR	'-	1.13 unit increase	NR	'-	Trunk fat mass adjusted for trunk lean mass	lean mass-adjusted fat body mass	'-	GCST010267	6:44604721
Oceanian	6	44490126	45436433	(8.2e-04, 2.3e-03)	rs562645309-<b>T</b>	5 x 10-7		NR	'-	'-	'-	'-	Femoral neck bone mineral density and trunk fat mass adjusted by trunk lean mass	lean mass-adjusted fat body mass, femoral neck bone mineral density	'-	GCST010266	6:44604721
Oceanian	6	44490126	45436433	(8.2e-04, 2.3e-03)	rs4711790-<b>T</b>	5 x 10-18		0.340237	'-	0.017265 SD unit decrease	[0.013-0.021]	'-	Lymphocyte counts	lymphocyte count	'-	GCST90002316	6:44606085
Oceanian	6	44490126	45436433	(8.2e-04, 2.3e-03)	rs4711790-<b>T</b>	2 x 10-16		0.37398	'-	'-	'-	'-	Lymphocyte counts	lymphocyte count	'-	GCST90002320	6:44606085
Oceanian	6	44490126	45436433	(8.2e-04, 2.3e-03)	rs9395049-<b>G</b>	2 x 10-10		0.477682	'-	0.014047174 unit decrease	[0.0097-0.0184]	SUPT3H	Lymphocyte counts	lymphocyte count	'-	GCST90002388	6:44824981
Oceanian	6	44490126	45436433	(8.2e-04, 2.3e-03)	rs9472313-<b>A</b>	3 x 10-9		NR	'-	0.0131 unit decrease	[0.0088-0.0174]	SUPT3H, CDC5L	Lymphocyte counts	lymphocyte count	'-	GCST90018962	6:44624969
Oceanian	6	44490126	45436433	(8.2e-04, 2.3e-03)	rs9381340-<b>G</b>	5 x 10-15		0.374453	'-	0.017786147 unit decrease	[0.013-0.022]	TNXB	Lymphocyte counts	lymphocyte count	'-	GCST90002388	6:44604492
Oceanian	6	44490126	45436433	(8.2e-04, 2.3e-03)	rs491616-<b>G</b>	7 x 10-13		0.914	'-	'-	'-	CDC5L, SUPT3H	Lymphocyte-to-monocyte ratio	lymphocyte:monocyte ratio	'-	GCST90056181	6:44594370
Oceanian	6	44490126	45436433	(8.2e-04, 2.3e-03)	rs79894332-<b>G</b>	4 x 10-16		0.898	'-	'-	'-	SUPT3H, CDC5L	Lymphocyte-to-monocyte ratio	lymphocyte:monocyte ratio	'-	GCST90056181	6:44623984
Oceanian	6	44490126	45436433	(8.2e-04, 2.3e-03)	rs75492293-<b>C</b>	1 x 10-16		0.1003	'-	0.04932405 unit decrease	[0.038-0.061]	'-	Monocyte count	monocyte count	'-	GCST004625	6:44628384
Oceanian	6	44490126	45436433	(8.2e-04, 2.3e-03)	rs11963621-<b>C</b>	6 x 10-54		0.100799	'-	0.048188 SD unit decrease	[0.042-0.054]	CDC5L, SUPT3H	Monocyte count	monocyte count	'-	GCST90002340	6:44623269
Oceanian	6	44490126	45436433	(8.2e-04, 2.3e-03)	rs11963621-<b>C</b>	1 x 10-50		0.0838082	'-	'-	'-	CDC5L, SUPT3H	Monocyte count	monocyte count	'-	GCST90002344	6:44623269
Oceanian	6	44490126	45436433	(8.2e-04, 2.3e-03)	rs11963621-<b>C</b>	2 x 10-37		0.101643	'-	0.046902575 unit decrease	[0.04-0.054]	CDC5L, SUPT3H	Monocyte count	monocyte count	'-	GCST90002393	6:44623269
Oceanian	6	44490126	45436433	(8.2e-04, 2.3e-03)	rs11963621-<b>T</b>	1 x 10-15		0.898	'-	'-	'-	CDC5L, SUPT3H	Monocyte count	monocyte count	'-	GCST90056177	6:44623269
Oceanian	6	44490126	45436433	(8.2e-04, 2.3e-03)	rs491616-<b>G</b>	2 x 10-11		0.914	'-	'-	'-	CDC5L, SUPT3H	Monocyte count	monocyte count	'-	GCST90056177	6:44594370
Oceanian	6	44490126	45436433	(8.2e-04, 2.3e-03)	rs11963621-<b>C</b>	6 x 10-31		NR	'-	0.0443 unit decrease	[0.037-0.052]	CDC5L, SUPT3H	Monocyte count	monocyte count	'-	GCST90018967	6:44623269
Oceanian	6	44490126	45436433	(8.2e-04, 2.3e-03)	rs75492293-<b>C</b>	2 x 10-13		0.1003	'-	0.04381582 unit decrease	[0.032-0.055]	'-	Monocyte percentage of white cells	monocyte percentage of leukocytes	'-	GCST004609	6:44628384
Oceanian	6	44490126	45436433	(8.2e-04, 2.3e-03)	rs79894332-<b>A</b>	6 x 10-33		0.101243	'-	0.044037748 unit decrease	[0.037-0.051]	SUPT3H, CDC5L	Monocyte percentage of white cells	monocyte percentage of leukocytes	'-	GCST90002394	6:44623984
Oceanian	6	44490126	45436433	(8.2e-04, 2.3e-03)	rs1852985-<b>T</b>	2 x 10-8	(Nose bridge breadth)	NR	'-	0.00044 NR increase	'-	RUNX2, SUPT3H	middle facial morphology traits (quantitative measurement)	nose morphology measurement	'-	GCST003635	6:45361919
Oceanian	6	44490126	45436433	(8.2e-04, 2.3e-03)	rs12208924-<b>?</b>	4 x 10-8		'-	'-	'-	'-	RUNX2, SUPT3H	Nose morphology	nose morphology measurement	'-	GCST012060	6:45374314
Oceanian	6	44490126	45436433	(8.2e-04, 2.3e-03)	rs9395049-<b>T</b>	1 x 10-6	(Nasal bridge angle)	0.35	'-	0.401 unit increase	[NR]	SUPT3H	Nose morphology	nose morphology measurement	'-	GCST006110	6:44824981
Oceanian	6	44490126	45436433	(8.2e-04, 2.3e-03)	rs66604011-<b>?</b>	1 x 10-8		'-	'-	'-	'-	SUPT3H	Nose morphology	nose morphology measurement	'-	GCST012060	6:45085322
Oceanian	6	44490126	45436433	(8.2e-04, 2.3e-03)	rs4714845-<b>?</b>	6 x 10-9		'-	'-	'-	'-	SUPT3H	Nose morphology	nose morphology measurement	'-	GCST012060	6:45262684
Oceanian	6	44490126	45436433	(8.2e-04, 2.3e-03)	rs227832-<b>C</b>	4 x 10-37		0.258713	'-	'-	'-	SUPT3H, CDC5L	Facial morphology (segment 23)	nose morphology measurement	'-	GCST90007203	6:44713520
Oceanian	6	44490126	45436433	(8.2e-04, 2.3e-03)	rs9367214-<b>G</b>	8 x 10-6	(Defiant/Vindictive dimension)	NR	'-	0.9467 unit decrease	[0.54-1.36]	SUPT3H	Oppositional defiant disorder dimensions in attention-deficit hyperactivity disorder	oppositional defiant disorder measurement	attention deficit hyperactivity disorder	GCST003472	6:45058175
Oceanian	6	44490126	45436433	(8.2e-04, 2.3e-03)	rs9463078-<b>A</b>	3 x 10-6	(Defiant/Vindictive dimension)	NR	'-	0.9733 unit increase	[0.57-1.38]	SUPT3H	Oppositional defiant disorder dimensions in attention-deficit hyperactivity disorder	oppositional defiant disorder measurement	attention deficit hyperactivity disorder	GCST003472	6:45213603
Oceanian	6	44490126	45436433	(8.2e-04, 2.3e-03)	rs927485-<b>C</b>	9 x 10-9		0.137	1.33	'-	[1.21-1.46]	CDC5L, SUPT3H	Ossification of the posterior longitudinal ligament of the spine	ossification of the posterior longitudinal ligament of the spine	'-	GCST002545	6:44570402
Oceanian	6	44490126	45436433	(8.2e-04, 2.3e-03)	rs10948172-<b>G</b>	6 x 10-7		0.29	1.08	'-	[1.05-1.12]	SUPT3H	Osteoarthritis	osteoarthritis	'-	GCST001592	6:44809954
Oceanian	6	44490126	45436433	(8.2e-04, 2.3e-03)	rs2396502-<b>C</b>	2 x 10-12		0.6	1.09	'-	[1.06-1.11]	RUNX2	Osteoarthritis (hip)	osteoarthritis, hip	'-	GCST007091	6:45389962
Oceanian	6	44490126	45436433	(8.2e-04, 2.3e-03)	rs1997995-<b>G</b>	1 x 10-11	(additive)	NR	1.09	'-	[1.06-1.12]	RUNX2	Osteoarthritis (hip)	osteoarthritis, hip	'-	GCST006926	6:45406446
Oceanian	6	44490126	45436433	(8.2e-04, 2.3e-03)	rs10948172-<b>G</b>	9 x 10-11		0.29	1.08806	'-	[NR]	SUPT3H	Osteoarthritis (hip)	osteoarthritis, hip	'-	GCST006926	6:44809954
Oceanian	6	44490126	45436433	(8.2e-04, 2.3e-03)	rs12193102-<b>G</b>	2 x 10-8		0.39	1.05	'-	[1.03-1.06]	SUPT3H	Osteoarthritis of the hip or knee	osteoarthritis, hip, osteoarthritis, knee	'-	GCST007092	6:45177665
Oceanian	6	44490126	45436433	(8.2e-04, 2.3e-03)	rs10948172-<b>G</b>	3 x 10-7		0.29	1.04352	'-	[1.02668175-1.060635228]	SUPT3H	Osteoarthritis of the hip or knee	osteoarthritis, hip, osteoarthritis, knee	'-	GCST007092	6:44809954
Oceanian	6	44490126	45436433	(8.2e-04, 2.3e-03)	rs188657011-<b>A</b>	2 x 10-6	(AA)	0.999	'-	0.367 unit increase	'-	SUPT3H	Post bronchodilator FEV1/FVC ratio	response to bronchodilator, FEV/FEC ratio	'-	GCST003264	6:45048787
Oceanian	6	44490126	45436433	(8.2e-04, 2.3e-03)	rs181741409-<b>A</b>	3 x 10-6	(AA)	0.999	'-	0.462 unit increase	'-	SUPT3H	Post bronchodilator FEV1/FVC ratio	response to bronchodilator, FEV/FEC ratio	'-	GCST003264	6:45190049
Oceanian	6	44490126	45436433	(8.2e-04, 2.3e-03)	rs556621-<b>A</b>	5 x 10-8	(LAA)	0.3	1.21	'-	[1.13-1.30]	HCG27	Stroke (ischemic)	stroke	'-	GCST001659	6:44626422
Oceanian	6	44490126	45436433	(8.2e-04, 2.3e-03)	rs227833-<b>?</b>	6 x 10-16		NR	'-	0.033 unit increase	[0.025-0.042]	SUPT3H	Monobrow	synophrys measurement	'-	GCST003996	6:44714103
Oceanian	6	44490126	45436433	(8.2e-04, 2.3e-03)	rs17288390-<b>T</b>	9 x 10-13		0.6476	0.921917	'-	[0.901546561-0.942747862]	RUNX2	Osteoarthritis (with total hip replacement)	total hip arthroplasty, osteoarthritis	'-	GCST90034524	6:45416281
Oceanian	6	44490126	45436433	(8.2e-04, 2.3e-03)	rs35497646-<b>A</b>	4 x 10-9		NR	'-	1.21066 unit increase	[0.81-1.61]	SUPT3H	Triglyceride levels x SSRI defined daily dose interaction in schizophrenia or bipolar disorder	triglyceride measurement, response to selective serotonin reuptake inhibitor	bipolar disorder, schizophrenia	GCST012322	6:44725983
Oceanian	6	44490126	45436433	(8.2e-04, 2.3e-03)	rs538801-<b>T</b>	5 x 10-8		0.4302	'-	0.0211 unit decrease	[0.013-0.029]	SUPT3H	Type 2 diabetes	type 2 diabetes mellitus	'-	GCST010557	6:44908025
Oceanian	6	44490126	45436433	(8.2e-04, 2.3e-03)	rs10948192-<b>?</b>	3 x 10-7		NR	'-	'-	'-	SUPT3H	Facial morphology (upper face flatness)	upper face morphology measurement	'-	GCST90026591	6:44979584
Oceanian	6	44490126	45436433	(8.2e-04, 2.3e-03)	rs144820908-<b>C</b>	1 x 10-6		'-	'-	0.2053 SD units increase	[0.12-0.29]	CDC5L	Vascular endothelial growth factor levels	vascular endothelial growth factor measurement	'-	GCST004422	6:44545748
Oceanian	6	44490126	45436433	(8.2e-04, 2.3e-03)	rs9349309-<b>?</b>	2 x 10-10		NR	'-	'-	'-	SUPT3H	Lung function (FVC)	vital capacity	'-	GCST007081	6:45058077
Oceanian	6	44490126	45436433	(8.2e-04, 2.3e-03)	rs2677102-<b>?</b>	1 x 10-8	(Corticospinal tract )	'-	'-	'-	'-	RUNX2	White matter microstructure (mean diusivities)	white matter microstructure measurement	'-	GCST009538	6:45429313
Oceanian	6	44490126	45436433	(8.2e-04, 2.3e-03)	rs2819860-<b>?</b>	3 x 10-8	(Corticospinal tract )	'-	'-	'-	'-	RUNX2	White matter microstructure (radial diusivities)	white matter microstructure measurement	'-	GCST009540	6:45428052
Oceanian	6	44490126	45436433	(8.2e-04, 2.3e-03)	rs2677102-<b>?</b>	6 x 10-10	(Corticospinal tract )	'-	'-	'-	'-	RUNX2	White matter microstructure (radial diusivities)	white matter microstructure measurement	'-	GCST009540	6:45429313
Oceanian	6	44490126	45436433	(8.2e-04, 2.3e-03)	rs5875893-<b>?</b>	2 x 10-8	(Corticospinal tract )	'-	'-	'-	'-	SUPT3H	White matter microstructure (axial diusivities)	white matter microstructure measurement	'-	GCST009537	6:44813577
Oceanian	6	44490126	45436433	(8.2e-04, 2.3e-03)	rs227833-<b>?</b>	2 x 10-8	(Corticospinal tract )	'-	'-	'-	'-	SUPT3H	White matter microstructure (mean diusivities)	white matter microstructure measurement	'-	GCST009538	6:44714103
Oceanian	6	44490126	45436433	(8.2e-04, 2.3e-03)	rs227847-<b>?</b>	9 x 10-9	(Corticospinal tract )	'-	'-	'-	'-	SUPT3H	White matter microstructure (mean diusivities)	white matter microstructure measurement	'-	GCST009538	6:44727756
Oceanian	6	44490126	45436433	(8.2e-04, 2.3e-03)	rs5875893-<b>?</b>	2 x 10-14	(Corticospinal tract )	'-	'-	'-	'-	SUPT3H	White matter microstructure (mean diusivities)	white matter microstructure measurement	'-	GCST009538	6:44813577
Oceanian	6	44490126	45436433	(8.2e-04, 2.3e-03)	rs113477276-<b>?</b>	2 x 10-11	(Corticospinal tract )	'-	'-	'-	'-	SUPT3H	White matter microstructure (mean diusivities)	white matter microstructure measurement	'-	GCST009538	6:44831340
Oceanian	6	44490126	45436433	(8.2e-04, 2.3e-03)	rs7763421-<b>?</b>	2 x 10-11	(Corticospinal tract )	'-	'-	'-	'-	SUPT3H	White matter microstructure (mean diusivities)	white matter microstructure measurement	'-	GCST009538	6:44909576
Oceanian	6	44490126	45436433	(8.2e-04, 2.3e-03)	rs34980849-<b>?</b>	2 x 10-8	(Corticospinal tract )	'-	'-	'-	'-	SUPT3H	White matter microstructure (mean diusivities)	white matter microstructure measurement	'-	GCST009538	6:44960474
Oceanian	6	44490126	45436433	(8.2e-04, 2.3e-03)	rs5875909-<b>?</b>	4 x 10-8	(Corticospinal tract )	'-	'-	'-	'-	SUPT3H	White matter microstructure (mean diusivities)	white matter microstructure measurement	'-	GCST009538	6:45111034
Oceanian	6	44490126	45436433	(8.2e-04, 2.3e-03)	rs9472414-<b>?</b>	4 x 10-8	(Retrolenticular part of internal capsule)	'-	'-	'-	'-	SUPT3H	White matter microstructure (mode of anisotropy)	white matter microstructure measurement	'-	GCST009536	6:44978769
Oceanian	6	44490126	45436433	(8.2e-04, 2.3e-03)	rs227833-<b>?</b>	9 x 10-10	(Corticospinal tract )	'-	'-	'-	'-	SUPT3H	White matter microstructure (radial diusivities)	white matter microstructure measurement	'-	GCST009540	6:44714103
Oceanian	6	44490126	45436433	(8.2e-04, 2.3e-03)	rs227847-<b>?</b>	6 x 10-10	(Corticospinal tract )	'-	'-	'-	'-	SUPT3H	White matter microstructure (radial diusivities)	white matter microstructure measurement	'-	GCST009540	6:44727756
Oceanian	6	44490126	45436433	(8.2e-04, 2.3e-03)	rs5875893-<b>?</b>	4 x 10-16	(Corticospinal tract )	'-	'-	'-	'-	SUPT3H	White matter microstructure (radial diusivities)	white matter microstructure measurement	'-	GCST009540	6:44813577
Oceanian	6	44490126	45436433	(8.2e-04, 2.3e-03)	rs34243039-<b>?</b>	2 x 10-14	(Corticospinal tract )	'-	'-	'-	'-	SUPT3H	White matter microstructure (radial diusivities)	white matter microstructure measurement	'-	GCST009540	6:44860463
Oceanian	6	44490126	45436433	(8.2e-04, 2.3e-03)	rs9765884-<b>?</b>	3 x 10-13	(Corticospinal tract )	'-	'-	'-	'-	SUPT3H	White matter microstructure (radial diusivities)	white matter microstructure measurement	'-	GCST009540	6:44894163
Oceanian	6	44490126	45436433	(8.2e-04, 2.3e-03)	rs66595702-<b>?</b>	2 x 10-11	(Corticospinal tract )	'-	'-	'-	'-	SUPT3H	White matter microstructure (radial diusivities)	white matter microstructure measurement	'-	GCST009540	6:44982183
Oceanian	6	44490126	45436433	(8.2e-04, 2.3e-03)	rs11349771-<b>?</b>	9 x 10-10	(Corticospinal tract )	'-	'-	'-	'-	SUPT3H	White matter microstructure (radial diusivities)	white matter microstructure measurement	'-	GCST009540	6:45113105
Oceanian	6	44490126	45436433	(8.2e-04, 2.3e-03)	rs6938592-<b>?</b>	2 x 10-8	(Corticospinal tract )	'-	'-	'-	'-	SUPT3H	White matter microstructure (radial diusivities)	white matter microstructure measurement	'-	GCST009540	6:45129766
Oceanian	7	88194975	89714952	(1.3e-05, 5.2e-04)	rs17167034-<b>?</b>	4 x 10-9		NR	'-	'-	'-	KPNA2P2, EIF4A1P13	Adolescent idiopathic scoliosis	adolescent idiopathic scoliosis	'-	GCST006287	7:88488811
Oceanian	7	88194975	89714952	(1.3e-05, 5.2e-04)	rs118071777-<b>A</b>	7 x 10-7	(between families)	NR	'-	4.951 unit increase	'-	EEF1A1P28, PQLC1P1	Alzheimer disease and age of onset	Alzheimer disease, age at onset	'-	GCST003427	7:88614935
Oceanian	7	88194975	89714952	(1.3e-05, 5.2e-04)	rs6959888-<b>?</b>	2 x 10-6		0.11	'-	'-	'-	ZNF804B	Anorexia nervosa	anorexia nervosa	'-	GCST000873	7:88967071
Oceanian	7	88194975	89714952	(1.3e-05, 5.2e-04)	rs1406503-<b>C</b>	9 x 10-6		0.05	'-	0.07 unit increase	[0.04-0.10]	ZNF804B	Body mass index	body mass index	'-	GCST000840	7:88931564
Oceanian	7	88194975	89714952	(1.3e-05, 5.2e-04)	rs3899697-<b>A</b>	9 x 10-6		0.2787	1.949	'-	[1.449-2.621]	ZNF804B	Cervical cancer	cervical carcinoma	'-	GCST002405	7:88970471
Oceanian	7	88194975	89714952	(1.3e-05, 5.2e-04)	rs6973392-<b>?</b>	7 x 10-6	(Comparatively Younger)	NR	'-	'-	'-	ZNF804B	Dental caries	dental caries	'-	GCST001786	7:89431419
Oceanian	7	88194975	89714952	(1.3e-05, 5.2e-04)	rs10242213-<b>?</b>	1 x 10-6	(dimethylglycine)	NR	'-	0.20618367 unit decrease	[0.12-0.29]	ZNF804B	Metabolite levels	dimethylglycine measurement	'-	GCST009391	7:89107878
Oceanian	7	88194975	89714952	(1.3e-05, 5.2e-04)	rs12535041-<b>A</b>	5 x 10-9	(oleic acid)	0.93	'-	1.19 unit increase	[-0.8288-3.2088]	ZNF804B	Breast milk fatty acid composition (maternal genotype effect)	fatty acid measurement, breast milk measurement, parental genotype effect measurement	'-	GCST005586	7:88944157
Oceanian	7	88194975	89714952	(1.3e-05, 5.2e-04)	rs12535041-<b>A</b>	5 x 10-8	(monounsaturated fatty acid)	0.93	'-	1.18 unit increase	[-0.8388-3.1988]	ZNF804B	Breast milk fatty acid composition (maternal genotype effect)	fatty acid measurement, breast milk measurement, parental genotype effect measurement	'-	GCST005586	7:88944157
Oceanian	7	88194975	89714952	(1.3e-05, 5.2e-04)	rs12535041-<b>A</b>	5 x 10-6	(oleic acid)	0.93	'-	'-	'-	ZNF804B	Breast milk fatty acid composition (infant genotype effect)	fatty acid measurement, fetal genotype effect measurement, breast milk measurement	'-	GCST005587	7:88944157
Oceanian	7	88194975	89714952	(1.3e-05, 5.2e-04)	rs17301259-<b>A</b>	4 x 10-6	(Right HG area)	0.76	'-	6.93 unit increase	'-	ZNF804B	Heschl's gyrus morphology	Heschl's gyrus morphology measurement	'-	GCST002579	7:88922813
Oceanian	7	88194975	89714952	(1.3e-05, 5.2e-04)	rs10248351-<b>C</b>	7 x 10-6		0.007	1.843	'-	[1.43-2.37]	ZNF804B	Hypothyroidism	hypothyroidism	'-	GCST001474	7:88852128
Oceanian	7	88194975	89714952	(1.3e-05, 5.2e-04)	rs2189071-<b>T</b>	1 x 10-7		0.013	5.01	'-	[2.76-9.10]	ZNF804B	Nontraumatic osteonecrosis of the femoral head	idiopathic osteonecrosis of the femoral head	'-	GCST011155	7:89154916
Oceanian	7	88194975	89714952	(1.3e-05, 5.2e-04)	rs6465151-<b>T</b>	2 x 10-9		0.1134	1.058	'-	[1.04-1.08]	ZNF804B, EEF1A1P28	Insomnia	insomnia measurement	'-	GCST007988	7:88681585
Oceanian	7	88194975	89714952	(1.3e-05, 5.2e-04)	rs11761593-<b>?</b>	2 x 10-6	(isoleucine)	NR	'-	0.39738086 unit increase	[0.23-0.56]	ZNF804B	Metabolite levels	isoleucine measurement	'-	GCST009391	7:89217757
Oceanian	7	88194975	89714952	(1.3e-05, 5.2e-04)	rs12666963-<b>?</b>	3 x 10-7		'-	'-	'-	'-	ZNF804B	Lateral ventricle volume	lateral ventricle volume measurement	'-	GCST009207	7:88917030
Oceanian	7	88194975	89714952	(1.3e-05, 5.2e-04)	rs73705514-<b>C</b>	3 x 10-9		0.02	'-	0.84 unit decrease	[0.57-1.11]	ZNF804B	Logical memory (delayed recall) in mild cognitive impairment	memory performance	cognitive impairment measurement	GCST007000	7:88777238
Oceanian	7	88194975	89714952	(1.3e-05, 5.2e-04)	rs73705514-<b>C</b>	5 x 10-6		0.02	'-	0.7 unit decrease	[0.41-0.99]	ZNF804B	Logical memory (immediate recall) in mild cognitive impairment	memory performance	cognitive impairment measurement	GCST006999	7:88777238
Oceanian	7	88194975	89714952	(1.3e-05, 5.2e-04)	rs12536521-<b>?</b>	3 x 10-7	(female)	'-	'-	1.378 unit increase	[0.85-1.9]	FLNC, ZNF804B	Obsessive-compulsive disorder	obsessive-compulsive disorder	'-	GCST007208	7:89349373
Oceanian	7	88194975	89714952	(1.3e-05, 5.2e-04)	rs11761593-<b>?</b>	1 x 10-6	(ornithine)	NR	'-	0.40693048 unit increase	[0.24-0.57]	ZNF804B	Metabolite levels	ornithine measurement	'-	GCST009391	7:89217757
Oceanian	7	88194975	89714952	(1.3e-05, 5.2e-04)	rs76926936-<b>T</b>	9 x 10-6		0.0517	1.92308	'-	[1.44-2.56]	RNU6-274P	Ovarian cancer	ovarian carcinoma	'-	GCST007239	7:89698682
Oceanian	7	88194975	89714952	(1.3e-05, 5.2e-04)	rs76926936-<b>?</b>	8 x 10-6		'-	1.84	'-	[1.41-2.41]	RNU6-274P	Ovarian cancer	ovarian carcinoma	'-	GCST009830	7:89698682
Oceanian	7	88194975	89714952	(1.3e-05, 5.2e-04)	rs76926936-<b>?</b>	9 x 10-6		'-	1.07	'-	[1.04-1.11]	RNU6-274P	Ovarian cancer (MTAG)	ovarian carcinoma	'-	GCST009829	7:89698682
Oceanian	7	88194975	89714952	(1.3e-05, 5.2e-04)	rs13438433-<b>?</b>	5 x 10-6	(quinolinic acid)	NR	'-	0.42513335 unit increase	[0.24-0.61]	ZNF804B	Metabolite levels	quinolinic acid measurement	'-	GCST009391	7:89214447
Oceanian	7	88194975	89714952	(1.3e-05, 5.2e-04)	rs10952927-<b>G</b>	2 x 10-34		0.13	1.13	'-	[1.11-1.15]	ZNF804B, EEF1A1P28	Restless legs syndrome	restless legs syndrome	'-	GCST005042	7:88729746
Oceanian	7	88194975	89714952	(1.3e-05, 5.2e-04)	rs10952927-<b>G</b>	4 x 10-21		0.13	1.15	'-	[1.12-1.18]	ZNF804B, EEF1A1P28	Restless legs syndrome	restless legs syndrome	'-	GCST011995	7:88729746
Oceanian	7	88194975	89714952	(1.3e-05, 5.2e-04)	rs187012941-<b>G</b>	5 x 10-7		0.0052012	'-	0.23801 unit increase	[0.15-0.33]	RNU6-274P, ZNF804B	Retinal vascular fractal density	retinal vasculature measurement	'-	GCST90095201	7:89642681
Oceanian	7	88194975	89714952	(1.3e-05, 5.2e-04)	rs10236237-<b>T</b>	7 x 10-6	(IGP6)	0.267902	'-	0.1584 unit decrease	[0.089-0.228]	ZNF804B	IgG glycosylation	serum IgG glycosylation measurement	'-	GCST001848	7:89065756
Oceanian	7	88194975	89714952	(1.3e-05, 5.2e-04)	rs10236237-<b>T</b>	6 x 10-6	(IGP60)	0.267516	'-	0.16 unit increase	[0.091-0.229]	ZNF804B	IgG glycosylation	serum IgG glycosylation measurement	'-	GCST001848	7:89065756
Oceanian	7	88194975	89714952	(1.3e-05, 5.2e-04)	rs10236237-<b>T</b>	5 x 10-6	(IGP46)	0.267778	'-	0.1613 unit decrease	[0.092-0.23]	ZNF804B	IgG glycosylation	serum IgG glycosylation measurement	'-	GCST001848	7:89065756
Oceanian	7	88194975	89714952	(1.3e-05, 5.2e-04)	rs4727189-<b>C</b>	3 x 10-8		0.344	'-	0.014860439 unit increase	[0.0096-0.0201]	ZNF804B	Smoking initiation (ever regular vs never regular)	smoking status measurement	'-	GCST007474	7:88813254
Oceanian	7	88194975	89714952	(1.3e-05, 5.2e-04)	rs4727189-<b>C</b>	6 x 10-10		0.344	'-	0.00700144 unit increase	[0.0048-0.0092]	ZNF804B	Smoking initiation (ever regular vs never regular) (MTAG)	smoking status measurement	'-	GCST007468	7:88813254
Oceanian	7	88194975	89714952	(1.3e-05, 5.2e-04)	rs10233510-<b>G</b>	1 x 10-6		0.34	0.755	'-	[NR]	ZNF804B	Systemic lupus erythematosus	systemic lupus erythematosus	'-	GCST011426	7:89141313
Oceanian	7	88194975	89714952	(1.3e-05, 5.2e-04)	rs190116504-<b>G</b>	1 x 10-6		NR	2.84056	'-	'-	RNU6-274P, ZNF804B	Vertigo	Vertigo	'-	GCST90085927	7:89545970
Oceanian	8	42476993	42615272	0.001	rs4737048-<b>G</b>, rs7818789-<b>T</b>	2 x 10-29		0.012	'-	'-	'-	SLC20A2; No mapped genes	Core binding factor acute myeloid leukemia	acute myeloid leukemia	'-	GCST008413	8:42501517
Oceanian	8	42476993	42615272	0.001	rs4737048-<b>T</b>, rs7818789-<b>T</b>	2 x 10-24		0.401	'-	'-	'-	SLC20A2; No mapped genes	Core binding factor acute myeloid leukemia	acute myeloid leukemia	'-	GCST008413	8:42501517
Oceanian	8	42476993	42615272	0.001	rs2923407-<b>T</b>	1 x 10-10		0.546386	'-	0.0137873 unit decrease	[0.0096-0.018]	CHRNB3, SMIM19	Age at first sexual intercourse	age at first sexual intercourse measurement	'-	GCST90000047	8:42594825
Oceanian	8	42476993	42615272	0.001	rs6988165-<b>C</b>	4 x 10-12		0.573	'-	0.0132 unit increase	[0.0095-0.0169]	SLC20A2	Appendicular lean mass	appendicular lean mass	'-	GCST90000025	8:42493658
Oceanian	8	42476993	42615272	0.001	rs2923407-<b>T</b>	3 x 10-12		0.547	'-	0.009 unit increase	[0.007-0.011]	CHRNB3, SMIM19	Externalizing behaviour (multivariate analysis)	attention deficit hyperactivity disorder, substance abuse, antisocial behaviour measurement	'-	GCST90061435	8:42594825
Oceanian	8	42476993	42615272	0.001	rs2923440-<b>A</b>	2 x 10-13		0.3543	'-	0.136735 unit decrease	[0.1-0.17]	CHRNB3, SMIM19	Serum levels of protein DNAJB12	blood protein measurement	'-	GCST90089980	8:42574341
Oceanian	8	42476993	42615272	0.001	rs116922607-<b>?</b>	7 x 10-9		NR	'-	'-	'-	SMIM19	Height	body height	'-	GCST007841	8:42574301
Oceanian	8	42476993	42615272	0.001	rs2974322-<b>?</b>	3 x 10-9		'-	'-	'-	'-	SMIM19	Brain morphology (min-P)	brain measurement, neuroimaging measurement	'-	GCST010699	8:42569581
Oceanian	8	42476993	42615272	0.001	rs62509329-<b>?</b>	5 x 10-11		'-	'-	'-	'-	SMIM19	Brain morphology (MOSTest)	brain measurement, neuroimaging measurement	'-	GCST010703	8:42583473
Oceanian	8	42476993	42615272	0.001	rs2923447-<b>?</b>	2 x 10-8	(right pallidum)	NR	'-	'-	'-	SMIM19	Brain region volumes	brain volume measurement	'-	GCST009518	8:42584705
Oceanian	8	42476993	42615272	0.001	rs2923447-<b>?</b>	4 x 10-8	(left pallidum)	NR	'-	'-	'-	SMIM19	Brain region volumes	brain volume measurement	'-	GCST009518	8:42584705
Oceanian	8	42476993	42615272	0.001	rs13253502-<b>A</b>	2 x 10-8	(Conditioned on chr8:42578059)	0.407	'-	0.013842282 unit decrease	[0.009-0.0187]	SMIM19	Smoking behaviour (cigarettes smoked per day)	cigarettes per day measurement	'-	GCST007459	8:42586875
Oceanian	8	42476993	42615272	0.001	rs35081913-<b>GA</b>	3 x 10-31		0.380243	'-	0.02672766 unit decrease	[0.022-0.031]	SLC20A2	Red blood cell count	erythrocyte count	'-	GCST90002403	8:42527382
Oceanian	8	42476993	42615272	0.001	rs35606576-<b>C</b>	1 x 10-27		NR	'-	0.0232 unit increase	[0.019-0.027]	SMIM19	Red blood cell count	erythrocyte count	'-	GCST90018971	8:42551312
Oceanian	8	42476993	42615272	0.001	rs2923411-<b>C</b>	8 x 10-12		0.5932	'-	0.02472459 unit increase	[0.018-0.032]	SMIM19, CHRNB3	Red blood cell count	erythrocyte count	'-	GCST004601	8:42600063
Oceanian	8	42476993	42615272	0.001	rs2923403-<b>?</b>	3 x 10-39		NR	'-	'-	'-	SMIM19, CHRNB3	Red blood cell count	erythrocyte count	'-	GCST007069	8:42592605
Oceanian	8	42476993	42615272	0.001	rs6980507-<b>A</b>	4 x 10-8		0.4014	'-	0.0097 unit increase	[0.0062-0.0132]	SLC20A2	Glycated hemoglobin levels	HbA1c measurement	'-	GCST007954	8:42527944
Oceanian	8	42476993	42615272	0.001	rs6980507-<b>A</b>	8 x 10-20		0.3998	'-	0.0109 unit increase	[0.0084-0.0134]	SLC20A2	Glycated hemoglobin levels	HbA1c measurement	'-	GCST90002244	8:42527944
Oceanian	8	42476993	42615272	0.001	rs6474401-<b>C</b>	4 x 10-14		0.385802	'-	0.017197173 unit decrease	[0.013-0.022]	SLC20A2	Hematocrit	hematocrit	'-	GCST90002383	8:42509550
Oceanian	8	42476993	42615272	0.001	rs55881007-<b>G</b>	3 x 10-10		NR	'-	0.0125 unit decrease	[0.0086-0.0164]	SLC20A2	Hematocrit	hematocrit	'-	GCST90018960	8:42509772
Oceanian	8	42476993	42615272	0.001	rs6474401-<b>C</b>	4 x 10-41		0.384765	'-	0.025482 SD unit decrease	[0.022-0.029]	SLC20A2	Hemoglobin concentration	hemoglobin measurement	'-	GCST90002310	8:42509550
Oceanian	8	42476993	42615272	0.001	rs6474401-<b>C</b>	3 x 10-39		0.409742	'-	'-	'-	SLC20A2	Hemoglobin concentration	hemoglobin measurement	'-	GCST90002314	8:42509550
Oceanian	8	42476993	42615272	0.001	rs55881007-<b>G</b>	6 x 10-26		NR	'-	0.0204 unit decrease	[0.017-0.024]	SLC20A2	Hemoglobin	hemoglobin measurement	'-	GCST90018957	8:42509772
Oceanian	8	42476993	42615272	0.001	rs56267269-<b>T</b>	1 x 10-33		0.58915	'-	0.027205039 unit increase	[0.023-0.032]	SMIM19	Hemoglobin	hemoglobin measurement	'-	GCST90002384	8:42544524
Oceanian	8	42476993	42615272	0.001	rs2923411-<b>T</b>	8 x 10-26		'-	'-	0.023 unit decrease	[NR]	SMIM19, CHRNB3	Hemoglobin levels	hemoglobin measurement	'-	GCST010083	8:42600063
Oceanian	8	42476993	42615272	0.001	rs2923411-<b>C</b>	3 x 10-12		0.5933	'-	0.02516068 unit increase	[0.018-0.032]	SMIM19, CHRNB3	Hemoglobin concentration	hemoglobin measurement	'-	GCST004615	8:42600063
Oceanian	8	42476993	42615272	0.001	rs6987853-<b>?</b>	2 x 10-7		NR	'-	0.07142303 unit increase	[0.044-0.099]	CHRNB3, SMIM19	Mean corpuscular hemoglobin concentration	mean corpuscular hemoglobin concentration	'-	GCST008038	8:42602307
Oceanian	8	42476993	42615272	0.001	rs6987853-<b>C</b>	5 x 10-7		0.66	'-	0.09 g/dL increase	[0.055-0.125]	CHRNB3, SMIM19	Mean corpuscular hemoglobin concentration	mean corpuscular hemoglobin concentration	'-	GCST004329	8:42602307
Oceanian	8	42476993	42615272	0.001	rs1901282-<b>?</b>	1 x 10-22		NR	'-	0.04239 unit increase	[0.034-0.051]	SLC20A2	Mean corpuscular hemoglobin concentration	mean corpuscular hemoglobin concentration	'-	GCST005992	8:42537799
Oceanian	8	42476993	42615272	0.001	rs56267269-<b>C</b>	3 x 10-27		0.611771	'-	0.044291 SD units decrease	[0.036-0.052]	SMIM19	Mean corpuscular hemoglobin concentration	mean corpuscular hemoglobin concentration	'-	GCST90002329	8:42544524
Oceanian	8	42476993	42615272	0.001	rs34658409-<b>TC</b>	2 x 10-64		0.588215	'-	0.0387972 unit increase	[0.034-0.043]	SMIM19	Mean corpuscular hemoglobin concentration	mean corpuscular hemoglobin concentration	'-	GCST90002391	8:42578843
Oceanian	8	42476993	42615272	0.001	rs34658409-<b>T</b>	5 x 10-51		0.5874	'-	0.05268437 unit increase	[0.046-0.06]	SMIM19	Mean corpuscular hemoglobin concentration	mean corpuscular hemoglobin concentration	'-	GCST004605	8:42578843
Oceanian	8	42476993	42615272	0.001	rs765636365-<b>GCA</b>	3 x 10-30		0.390193	'-	0.0421687 unit increase	[0.035-0.049]	SMIM19	Mean corpuscular hemoglobin concentration	mean corpuscular hemoglobin concentration	'-	GCST90018745	8:42544518
Oceanian	8	42476993	42615272	0.001	rs1349471-<b>C</b>	3 x 10-11		0.44	'-	0.11 g/dL decrease	[0.071-0.149]	SMIM19, CHRNB3	Mean corpuscular hemoglobin concentration	mean corpuscular hemoglobin concentration	'-	GCST004329	8:42598868
Oceanian	8	42476993	42615272	0.001	rs4368963-<b>G</b>	2 x 10-10		0.627916	'-	0.026713 SD units decrease	[0.018-0.035]	SLC20A2	Mean corpuscular volume	mean corpuscular volume	'-	GCST90002335	8:42486720
Oceanian	8	42476993	42615272	0.001	rs2923427-<b>C</b>	1 x 10-19		0.5918	'-	0.0325949 unit decrease	[0.026-0.04]	SLC20A2	Mean corpuscular volume	mean corpuscular volume	'-	GCST004602	8:42530605
Oceanian	8	42476993	42615272	0.001	rs4368963-<b>?</b>	1 x 10-9		NR	'-	0.02648 unit increase	[0.018-0.035]	SLC20A2	Mean corpuscular volume	mean corpuscular volume	'-	GCST006011	8:42486720
Oceanian	8	42476993	42615272	0.001	rs2923437-<b>C</b>	1 x 10-57		0.552955	'-	'-	'-	SMIM19	Mean corpuscular volume	mean corpuscular volume	'-	GCST90002338	8:42570256
Oceanian	8	42476993	42615272	0.001	rs10109400-<b>C</b>	2 x 10-21		0.594404	'-	0.024096 unit decrease	[0.02-0.028]	SMIM19, CHRNB3	Mean corpuscular volume	mean corpuscular volume	'-	GCST90002392	8:42600210
Oceanian	8	42476993	42615272	0.001	rs2923403-<b>G</b>	2 x 10-20		0.407	'-	0.1 % increase	[0.08-0.13]	SMIM19, CHRNB3	Mean corpuscular volume	mean corpuscular volume	'-	GCST90056174	8:42592605
Oceanian	8	42476993	42615272	0.001	rs2923402-<b>?</b>	9 x 10-16		'-	'-	'-	'-	SMIM19	Subcortical volume (MOSTest)	neuroimaging measurement, brain volume measurement	'-	GCST010702	8:42590257
Oceanian	8	42476993	42615272	0.001	rs2974322-<b>?</b>	8 x 10-10		'-	'-	'-	'-	SMIM19	Subcortical volume (min-P)	neuroimaging measurement, brain volume measurement	'-	GCST010698	8:42569581
Oceanian	8	42476993	42615272	0.001	rs2923447-<b>T</b>	4 x 10-15		0.5912	'-	7.869 z score increase	NR	SMIM19	Pallidum volume	pallidum volume	'-	GCST009667	8:42584705
Oceanian	8	42476993	42615272	0.001	rs10958717-<b>G</b>	1 x 10-10		'-	'-	0.168 unit decrease	'-	SLC20A2	Pulse pressure	pulse pressure measurement	'-	GCST007096	8:42494067
Oceanian	8	42476993	42615272	0.001	rs55881007-<b>G</b>	9 x 10-41		0.384871	'-	0.025426 SD unit decrease	[0.022-0.029]	SLC20A2	Red blood cell count	red blood cell density measurement	'-	GCST90002363	8:42509772
Oceanian	8	42476993	42615272	0.001	rs2923403-<b>T</b>	7 x 10-38		0.568402	'-	'-	'-	SMIM19, CHRNB3	Red blood cell count	red blood cell density measurement	'-	GCST90002367	8:42592605
Oceanian	8	42476993	42615272	0.001	rs2974314-<b>T</b>	7 x 10-15		0.595257	'-	0.017587215 unit increase	[0.013-0.022]	CHRNB3, SMIM19	Red cell distribution width	red blood cell distribution width	'-	GCST90002404	8:42601900
Oceanian	8	42476993	42615272	0.001	rs1343874-<b>T</b>	1 x 10-13		0.588922	'-	'-	'-	SMIM19	Red cell distribution width	red blood cell distribution width	'-	GCST90002372	8:42569603
Oceanian	8	42476993	42615272	0.001	rs2974366-<b>?</b>	7 x 10-12		NR	'-	'-	'-	SMIM19	Red cell distribution width	red blood cell distribution width	'-	GCST007074	8:42576625
Oceanian	8	42476993	42615272	0.001	rs2974312-<b>?</b>	5 x 10-12		NR	'-	'-	'-	CHRNB3, SMIM19	Educational attainment (years of education)	self reported educational attainment	'-	GCST007037	8:42600703
Oceanian	8	42476993	42615272	0.001	rs7823700-<b>T</b>	4 x 10-8		0.0987	'-	0.0132 unit increase	[0.0085-0.0179]	SLC20A2	Educational attainment (years of education)	self reported educational attainment	'-	GCST006442	8:42505713
Oceanian	8	42476993	42615272	0.001	rs2923424-<b>A</b>	6 x 10-17		0.6069	'-	0.012 unit increase	[0.0093-0.0147]	SLC20A2	Educational attainment (years of education)	self reported educational attainment	'-	GCST006442	8:42527081
Oceanian	8	42476993	42615272	0.001	rs9643888-<b>T</b>	3 x 10-16	(MTAG)	0.6048	'-	0.0109 unit increase	[0.0084-0.0134]	SLC20A2	Educational attainment (MTAG)	self reported educational attainment	'-	GCST006571	8:42494489
Oceanian	8	42476993	42615272	0.001	rs2923424-<b>A</b>	4 x 10-10		0.397614	'-	0.044722576 unit increase	[0.031-0.059]	SLC20A2	Noncognitive aspects of educational attainment	self reported educational attainment	'-	GCST90011874	8:42527081
Oceanian	8	42476993	42615272	0.001	rs12543287-<b>C</b>	2 x 10-18		0.372017	'-	0.0105474 unit increase	[0.008-0.0131]	SLC20A2	Sex hormone-binding globulin levels adjusted for BMI	sex hormone-binding globulin measurement	'-	GCST90012106	8:42476993
Oceanian	8	42476993	42615272	0.001	rs12543287-<b>C</b>	4 x 10-14		0.372017	'-	0.0105562 unit increase	[0.0077-0.0135]	SLC20A2	Sex hormone-binding globulin levels	sex hormone-binding globulin measurement	'-	GCST90012107	8:42476993
Oceanian	8	42476993	42615272	0.001	rs12543287-<b>C</b>	2 x 10-30		0.371444	'-	0.0106142 unit increase	[0.0087-0.0125]	SLC20A2	Sex hormone-binding globulin levels	sex hormone-binding globulin measurement	'-	GCST90012111	8:42476993
Oceanian	8	42476993	42615272	0.001	rs12543287-<b>C</b>	2 x 10-18		0.370871	'-	0.0106061 unit increase	[0.0081-0.0131]	SLC20A2	Sex hormone-binding globulin levels	sex hormone-binding globulin measurement	'-	GCST90012109	8:42476993
Oceanian	8	42476993	42615272	0.001	rs12543287-<b>C</b>	3 x 10-21		0.370871	'-	0.010448 unit increase	[0.0081-0.0128]	SLC20A2	Sex hormone-binding globulin levels adjusted for BMI	sex hormone-binding globulin measurement	'-	GCST90012108	8:42476993
Oceanian	8	42476993	42615272	0.001	rs12543287-<b>C</b>	2 x 10-37		0.371444	'-	0.0104175 unit increase	[0.0087-0.0121]	SLC20A2	Sex hormone-binding globulin levels adjusted for BMI	sex hormone-binding globulin measurement	'-	GCST90012110	8:42476993
Oceanian	8	42476993	42615272	0.001	rs12543287-<b>C</b>	1 x 10-10		0.370868	'-	0.019905 unit increase	[0.014-0.026]	SLC20A2	Total testosterone levels	testosterone measurement	'-	GCST90012113	8:42476993
Oceanian	8	42476993	42615272	0.001	rs12543287-<b>C</b>	4 x 10-10		NR	'-	0.0115 unit decrease	[0.008-0.015]	SLC20A2	Serum uric acid levels	uric acid measurement	'-	GCST90018977	8:42476993
Oceanian	9	73590716	74711707	(2.9e-05, 4.6e-03)	rs7042950-<b>?</b>	6 x 10-36		'-	'-	'-	'-	RORB	Refractive error	Abnormality of refraction	'-	GCST010002	9:74534921
Oceanian	9	73590716	74711707	(2.9e-05, 4.6e-03)	rs7042950-<b>G</b>	4 x 10-8		0.24	'-	0.096 unit decrease	[0.061-0.131]	RORB	Refractive error	Abnormality of refraction	'-	GCST001858	9:74534921
Oceanian	9	73590716	74711707	(2.9e-05, 4.6e-03)	rs2604264-<b>?</b>	1 x 10-18		NR	'-	'-	'-	'-	Menarche (age at onset)	age at menarche	'-	GCST007078	9:74289671
Oceanian	9	73590716	74711707	(2.9e-05, 4.6e-03)	rs35436838-<b>?</b>	4 x 10-11		NR	'-	'-	'-	RORB	Menarche (age at onset)	age at menarche	'-	GCST007078	9:74658994
Oceanian	9	73590716	74711707	(2.9e-05, 4.6e-03)	rs77123275-<b>T</b>	3 x 10-8		0.0523	'-	0.027908385 unit increase	[0.018-0.038]	RORB-AS1	Alcohol consumption (drinks per week)	alcohol consumption measurement	'-	GCST007328	9:74459181
Oceanian	9	73590716	74711707	(2.9e-05, 4.6e-03)	rs7037043-<b>G</b>	3 x 10-9		0.35	'-	'-	'-	RORB	Metabolic biomarkers (multivariate analysis)	aspartate aminotransferase measurement, serum alanine aminotransferase measurement, low density lipoprotein triglyceride measurement, body fat percentage, high density lipoprotein cholesterol measurement, sex hormone-binding globulin measurement	'-	GCST90038594	9:74545899
Oceanian	9	73590716	74711707	(2.9e-05, 4.6e-03)	rs7020553-<b>A</b>	4 x 10-6		0.345	2.18	'-	[1.55-3.05]	FGD3	Diisocyanate-induced asthma	asthma, response to diisocyanate	'-	GCST002875	9:74095368
Oceanian	9	73590716	74711707	(2.9e-05, 4.6e-03)	rs10781182-<b>?</b>	3 x 10-9	(EA)	NR	1.11	'-	'-	'-	Advanced age-related macular degeneration	atrophic macular degeneration, age-related macular degeneration, wet macular degeneration	'-	GCST003219	9:74002804
Oceanian	9	73590716	74711707	(2.9e-05, 4.6e-03)	rs77123275-<b>?</b>	6 x 10-14		NR	'-	'-	'-	RORB-AS1	Balding type 1	balding measurement	'-	GCST007038	9:74459181
Oceanian	9	73590716	74711707	(2.9e-05, 4.6e-03)	rs77123275-<b>T</b>	3 x 10-21		0.0498526	'-	0.0676084 unit increase	[0.054-0.082]	RORB-AS1	Male-pattern baldness	balding measurement	'-	GCST007020	9:74459181
Oceanian	9	73590716	74711707	(2.9e-05, 4.6e-03)	rs7037043-<b>G</b>	4 x 10-8		0.35	'-	0.009 % increase	'-	RORB	Body fat percentage	body fat percentage	'-	GCST90020232	9:74545899
Oceanian	9	73590716	74711707	(2.9e-05, 4.6e-03)	rs3000664-<b>T</b>	2 x 10-6		0.343	'-	0.0342 unit increase	[0.02-0.048]	'-	Height	body height	'-	GCST008163	9:74024524
Oceanian	9	73590716	74711707	(2.9e-05, 4.6e-03)	rs13302616-<b>?</b>	9 x 10-11		NR	'-	'-	'-	'-	Height	body height	'-	GCST007841	9:74081705
Oceanian	9	73590716	74711707	(2.9e-05, 4.6e-03)	rs1327827-<b>T</b>	4 x 10-8	(EA)	NR	'-	0.09 unit increase	NR	RORB	Height	body height	'-	GCST008904	9:74640194
Oceanian	9	73590716	74711707	(2.9e-05, 4.6e-03)	rs1327827-<b>T</b>	7 x 10-7		NR	'-	'-	'-	RORB	Height	body height	'-	GCST008904	9:74640194
Oceanian	9	73590716	74711707	(2.9e-05, 4.6e-03)	rs35436838-<b>?</b>	6 x 10-9		NR	'-	'-	'-	RORB	Height	body height	'-	GCST007841	9:74658994
Oceanian	9	73590716	74711707	(2.9e-05, 4.6e-03)	rs10119625-<b>?</b>	2 x 10-9		NR	'-	0.8523 unit increase	[0.57-1.13]	RORB-AS1, RNA5SP286	Smoking x traumatic event in childhood (sexually molested) interaction	childhood trauma measurement, smoking behaviour measurement	'-	GCST90032659	9:74118765
Oceanian	9	73590716	74711707	(2.9e-05, 4.6e-03)	rs62553781-<b>C</b>	1 x 10-12		0.9671	1.07133	'-	'-	'-	Chronotype	chronotype measurement	'-	GCST007576	9:74064861
Oceanian	9	73590716	74711707	(2.9e-05, 4.6e-03)	rs62550819-<b>?</b>	6 x 10-12		NR	'-	'-	'-	'-	Morning person	chronotype measurement	'-	GCST007083	9:74054330
Oceanian	9	73590716	74711707	(2.9e-05, 4.6e-03)	rs77598468-<b>A</b>	1 x 10-12		0.03428	'-	0.042 unit decrease	[0.03-0.054]	'-	Morningness	chronotype measurement	'-	GCST007983	9:73869352
Oceanian	9	73590716	74711707	(2.9e-05, 4.6e-03)	rs72742394-<b>T</b>	7 x 10-9		0.9017	'-	0.021 unit increase	[0.013-0.029]	INIP	Morningness	chronotype measurement	'-	GCST007983	9:74114787
Oceanian	9	73590716	74711707	(2.9e-05, 4.6e-03)	rs13285621-<b>?</b>	8 x 10-6		NR	1.27745	'-	[1.147618-1.421966]	'-	Congenital heart disease (inherited effect)	congenital heart disease	'-	GCST004718	9:73601791
Oceanian	9	73590716	74711707	(2.9e-05, 4.6e-03)	rs181072684-<b>A</b>	6 x 10-9		0.0257583	'-	0.104869 unit decrease	[0.07-0.14]	RNA5SP286, RORB-AS1	Faecalicatena sp002397985 abundance in stool	gut microbiome measurement	'-	GCST90032386	9:74040637
Oceanian	9	73590716	74711707	(2.9e-05, 4.6e-03)	rs112870470-<b>A</b>	1 x 10-8		0.0197659	'-	0.131679 unit increase	[0.086-0.177]	RORB	Proteus abundance in stool	gut microbiome measurement	'-	GCST90032526	9:74661913
Oceanian	9	73590716	74711707	(2.9e-05, 4.6e-03)	rs7042950-<b>?</b>	8 x 10-8		NR	'-	0.114277 unit decrease	[0.073-0.156]	RORB	Hyperopia	Hypermetropia	'-	GCST012401	9:74534921
Oceanian	9	73590716	74711707	(2.9e-05, 4.6e-03)	rs7042950-<b>?</b>	4 x 10-7		NR	'-	0.12418 unit increase	[0.076-0.172]	RORB	Low myopia vs hyperopia	Hypermetropia, Myopia	'-	GCST012400	9:74534921
Oceanian	9	73590716	74711707	(2.9e-05, 4.6e-03)	rs4090240-<b>C</b>	8 x 10-9		0.7225	1.0395	'-	[1.03-1.05]	RORB	Insomnia	insomnia measurement	'-	GCST007988	9:74504071
Oceanian	9	73590716	74711707	(2.9e-05, 4.6e-03)	rs7853479-<b>?</b>	3 x 10-13		NR	'-	0.5006 unit increase	[0.36-0.64]	RORB	Macular thickness	macula measurement	'-	GCST006976	9:74506768
Oceanian	9	73590716	74711707	(2.9e-05, 4.6e-03)	rs11143858-<b>A</b>	4 x 10-9		0.1862	'-	0.0172 unit increase	[0.012-0.023]	'-	Highest math class taken	mathematical ability	'-	GCST006574	9:74224103
Oceanian	9	73590716	74711707	(2.9e-05, 4.6e-03)	rs10114066-<b>A</b>	2 x 10-9	(MTAG)	0.8735	'-	0.0149 unit decrease	[0.01-0.0198]	'-	Highest math class taken (MTAG)	mathematical ability	'-	GCST006568	9:73908824
Oceanian	9	73590716	74711707	(2.9e-05, 4.6e-03)	rs2604263-<b>A</b>	4 x 10-10	(MTAG)	0.7388	'-	0.0118 unit decrease	[0.0081-0.0155]	'-	Highest math class taken (MTAG)	mathematical ability	'-	GCST006568	9:74284120
Oceanian	9	73590716	74711707	(2.9e-05, 4.6e-03)	rs62544286-<b>T</b>	4 x 10-10		0.9202	'-	0.0224 unit decrease	[0.015-0.029]	'-	Self-reported math ability	mathematical ability	'-	GCST006573	9:73905362
Oceanian	9	73590716	74711707	(2.9e-05, 4.6e-03)	rs1352809-<b>T</b>	2 x 10-11	(MTAG)	0.1313	'-	0.0177 unit increase	[0.013-0.023]	'-	Self-reported math ability (MTAG)	mathematical ability	'-	GCST006569	9:73972436
Oceanian	9	73590716	74711707	(2.9e-05, 4.6e-03)	rs61658193-<b>?</b>	9 x 10-6	(serous)	NR	1.3	'-	'-	'-	Epithelial ovarian cancer	ovarian carcinoma	'-	GCST007728	9:74295222
Oceanian	9	73590716	74711707	(2.9e-05, 4.6e-03)	rs10746953-<b>?</b>	1 x 10-6		NR	2.62	'-	[1.91-3.60]	'-	Parkinson's disease	Parkinson disease	'-	GCST003059	9:74302924
Oceanian	9	73590716	74711707	(2.9e-05, 4.6e-03)	rs7047189-<b>?</b>	6 x 10-6	(phenylalanine)	NR	'-	0.18626855 unit increase	[0.11-0.27]	'-	Metabolite levels	phenylalanine measurement	'-	GCST009391	9:73854997
Oceanian	9	73590716	74711707	(2.9e-05, 4.6e-03)	rs10781189-<b>?</b>	2 x 10-6	(3-phosphoglyceric acid)	NR	'-	0.19764686 unit decrease	[0.12-0.28]	'-	Metabolite levels	phosphoglyceric acid measurement	'-	GCST009391	9:74140700
Oceanian	9	73590716	74711707	(2.9e-05, 4.6e-03)	rs77656110-<b>C</b>	3 x 10-9	(FLNB)	0.01742	'-	0.7604 unit increase	NR	'-	Protein quantitative trait loci (liver)	protein measurement	'-	GCST011427	9:73948527
Oceanian	9	73590716	74711707	(2.9e-05, 4.6e-03)	rs77656110-<b>C</b>	3 x 10-10	(KRT18)	0.01742	'-	2.715 unit increase	NR	'-	Protein quantitative trait loci (liver)	protein measurement	'-	GCST011427	9:73948527
Oceanian	9	73590716	74711707	(2.9e-05, 4.6e-03)	rs77656110-<b>C</b>	1 x 10-10	(KRT8)	0.01742	'-	4.659 unit increase	NR	'-	Protein quantitative trait loci (liver)	protein measurement	'-	GCST011427	9:73948527
Oceanian	9	73590716	74711707	(2.9e-05, 4.6e-03)	rs77656110-<b>C</b>	5 x 10-9	(CLTCL1)	0.01742	'-	0.1845 unit increase	NR	'-	Protein quantitative trait loci (liver)	protein measurement	'-	GCST011427	9:73948527
Oceanian	9	73590716	74711707	(2.9e-05, 4.6e-03)	rs77656110-<b>C</b>	6 x 10-9	(ABCB6)	0.01742	'-	0.03812 unit increase	NR	'-	Protein quantitative trait loci (liver)	protein measurement	'-	GCST011427	9:73948527
Oceanian	9	73590716	74711707	(2.9e-05, 4.6e-03)	rs77656110-<b>C</b>	2 x 10-8	(CLTC)	0.01742	'-	0.5168 unit increase	NR	'-	Protein quantitative trait loci (liver)	protein measurement	'-	GCST011427	9:73948527
Oceanian	9	73590716	74711707	(2.9e-05, 4.6e-03)	rs77656110-<b>C</b>	2 x 10-8	(TNC)	0.01742	'-	0.05403 unit increase	NR	'-	Protein quantitative trait loci (liver)	protein measurement	'-	GCST011427	9:73948527
Oceanian	9	73590716	74711707	(2.9e-05, 4.6e-03)	rs78086295-<b>A</b>	6 x 10-12	(TNC)	0.01916	'-	0.06241 unit increase	NR	RNA5SP286	Protein quantitative trait loci (liver)	protein measurement	'-	GCST011427	9:73745413
Oceanian	9	73590716	74711707	(2.9e-05, 4.6e-03)	rs78086295-<b>A</b>	2 x 10-9	(KRT8)	0.01916	'-	4.185 unit increase	NR	RNA5SP286	Protein quantitative trait loci (liver)	protein measurement	'-	GCST011427	9:73745413
Oceanian	9	73590716	74711707	(2.9e-05, 4.6e-03)	rs78086295-<b>A</b>	4 x 10-9	(KRT18)	0.01916	'-	2.439 unit increase	NR	RNA5SP286	Protein quantitative trait loci (liver)	protein measurement	'-	GCST011427	9:73745413
Oceanian	9	73590716	74711707	(2.9e-05, 4.6e-03)	rs6560353-<b>G</b>	1 x 10-13		NR	'-	0.032881793 years increase	[0.024-0.042]	RNA5SP286	Male puberty timing (age at voice breaking MTAG)	puberty onset measurement	'-	GCST90012088	9:73760628
Oceanian	9	73590716	74711707	(2.9e-05, 4.6e-03)	rs2604268-<b>?</b>	9 x 10-12		NR	'-	0.011798 unit increase	[0.0084-0.0152]	'-	Reaction time	reaction time measurement	'-	GCST006268	9:74294470
Oceanian	9	73590716	74711707	(2.9e-05, 4.6e-03)	rs2604271-<b>?</b>	2 x 10-10		NR	'-	0.010993 unit increase	[0.0076-0.0144]	'-	Reaction time	reaction time measurement	'-	GCST006268	9:74276496
Oceanian	9	73590716	74711707	(2.9e-05, 4.6e-03)	rs2604268-<b>?</b>	1 x 10-11		NR	'-	'-	'-	'-	Reaction time	reaction time measurement	'-	GCST90011294	9:74294470
Oceanian	9	73590716	74711707	(2.9e-05, 4.6e-03)	rs7042950-<b>A</b>	7 x 10-16		'-	'-	0.1 unit increase	[0.08-0.12]	RORB	Spherical equivalent	refractive error	'-	GCST010378	9:74534921
Oceanian	9	73590716	74711707	(2.9e-05, 4.6e-03)	rs7042950-<b>A</b>	1 x 10-11		0.7323	'-	6.797 z score increase	[NR]	RORB	Spherical equivalent or myopia (age of diagnosis)	refractive error, age at onset, Myopia	'-	GCST006291	9:74534921
Oceanian	9	73590716	74711707	(2.9e-05, 4.6e-03)	rs17059531-<b>?</b>	6 x 10-6		'-	'-	'-	'-	'-	Response to platinum-based chemotherapy (carboplatin)	response to carboplatin	'-	GCST001204	9:73877511
Oceanian	9	73590716	74711707	(2.9e-05, 4.6e-03)	rs2604271-<b>?</b>	3 x 10-6	(Hispanic)	'-	'-	'-	'-	'-	6-month creatinine clearance change response to tenofovir treatment in HIV infection (treatment arm interaction)	response to tenofovir, creatinine clearance measurement	HIV infection	GCST006072	9:74276496
Oceanian	9	73590716	74711707	(2.9e-05, 4.6e-03)	rs140297755-<b>CCAA</b>	6 x 10-10		0.3269	'-	0.02410071 unit decrease	[0.016-0.032]	'-	High light scatter reticulocyte count	reticulocyte count	'-	GCST004611	9:74364687
Oceanian	9	73590716	74711707	(2.9e-05, 4.6e-03)	rs140297755-<b>CCAA</b>	2 x 10-11		0.3269	'-	0.02596015 unit decrease	[0.018-0.034]	'-	High light scatter reticulocyte percentage of red cells	reticulocyte count	'-	GCST004612	9:74364687
Oceanian	9	73590716	74711707	(2.9e-05, 4.6e-03)	rs9411103-<b>G</b>	4 x 10-10		0.3313	'-	0.0240727 unit decrease	[0.017-0.032]	'-	Reticulocyte fraction of red cells	reticulocyte count	'-	GCST004619	9:74369637
Oceanian	9	73590716	74711707	(2.9e-05, 4.6e-03)	rs17292733-<b>A</b>	8 x 10-15		0.270087	'-	0.019550392 unit decrease	[0.015-0.024]	RORB-AS1	High light scatter reticulocyte count	reticulocyte count	'-	GCST90002385	9:74445607
Oceanian	9	73590716	74711707	(2.9e-05, 4.6e-03)	rs17292733-<b>A</b>	3 x 10-12		0.270145	'-	0.017583452 unit decrease	[0.013-0.023]	RORB-AS1	Reticulocyte count	reticulocyte count	'-	GCST90002405	9:74445607
Oceanian	9	73590716	74711707	(2.9e-05, 4.6e-03)	rs10746959-<b>G</b>	2 x 10-10		0.587728	'-	0.014556244 unit increase	[0.01-0.019]	RORB	Immature fraction of reticulocytes	reticulocyte measurement	'-	GCST90002387	9:74521432
Oceanian	9	73590716	74711707	(2.9e-05, 4.6e-03)	rs62552898-<b>C</b>	7 x 10-17		0.285241	'-	0.020636944 unit decrease	[0.016-0.025]	RORB-AS1	High light scatter reticulocyte percentage of red cells	reticulocyte measurement	'-	GCST90002386	9:74449805
Oceanian	9	73590716	74711707	(2.9e-05, 4.6e-03)	rs62552898-<b>C</b>	1 x 10-14		0.285292	'-	0.019233044 unit decrease	[0.014-0.024]	RORB-AS1	Reticulocyte fraction of red cells	reticulocyte measurement	'-	GCST90002406	9:74449805
Oceanian	9	73590716	74711707	(2.9e-05, 4.6e-03)	rs2604271-<b>T</b>	2 x 10-9	(MTAG)	0.8202	'-	0.0102 unit decrease	[0.0069-0.0135]	'-	Educational attainment (MTAG)	self reported educational attainment	'-	GCST006571	9:74276496
Oceanian	9	73590716	74711707	(2.9e-05, 4.6e-03)	rs74821598-<b>T</b>	8 x 10-6		NR	'-	1.5685 unit increase	[1.37-1.77]	'-	Shoulder impingement syndrome	shoulder impingement syndrome	'-	GCST90010423	9:73973350
Oceanian	9	73590716	74711707	(2.9e-05, 4.6e-03)	rs72727137-<b>G</b>	2 x 10-6		NR	'-	1.48045 unit increase	[1.32-1.64]	'-	Shoulder impingement syndrome	shoulder impingement syndrome	'-	GCST90010423	9:74251808
Oceanian	9	73590716	74711707	(2.9e-05, 4.6e-03)	rs750968-<b>G</b>	5 x 10-8		NR	'-	0.83333 unit increase	[0.77-0.90]	RNA5SP286	Shoulder impingement syndrome	shoulder impingement syndrome	'-	GCST90010423	9:73736266
Oceanian	9	73590716	74711707	(2.9e-05, 4.6e-03)	rs76083613-<b>?</b>	3 x 10-6		'-	'-	'-	'-	RIC1	Supramarginal gyrus volume	supramarginal gyrus volume measurement	'-	GCST009205	9:74226112
Oceanian	9	73590716	74711707	(2.9e-05, 4.6e-03)	rs156765-<b>?</b>	6 x 10-6		NR	'-	0.3815 unit increase	[0.21-0.56]	'-	Hepatitis B	susceptibility to hepatitis B infection measurement	'-	GCST005004	9:73611822
Oceanian	9	73590716	74711707	(2.9e-05, 4.6e-03)	rs55962158-<b>?</b>	2 x 10-10		NR	'-	'-	'-	RORB	Systolic blood pressure	systolic blood pressure	'-	GCST007087	9:74627763
Oceanian	9	73590716	74711707	(2.9e-05, 4.6e-03)	rs77123275-<b>T</b>	4 x 10-7		0.0517	'-	0.0178 unit increase	[0.011-0.025]	RORB-AS1	Tea consumption	tea consumption measurement	'-	GCST008529	9:74459181
Oceanian	9	73590716	74711707	(2.9e-05, 4.6e-03)	rs912202-<b>C</b>	3 x 10-38		0.343328	'-	0.0401986 unit increase	[0.034-0.046]	RORB	Bioavailable testosterone levels	testosterone measurement	'-	GCST90012103	9:74610687
Oceanian	9	73590716	74711707	(2.9e-05, 4.6e-03)	rs148262335-<b>TTA</b>	1 x 10-16		0.339155	'-	0.017513 unit increase	[0.013-0.022]	RORB	Bioavailable testosterone levels	testosterone measurement	'-	GCST90012104	9:74607601
Oceanian	9	73590716	74711707	(2.9e-05, 4.6e-03)	rs148262335-<b>TTA</b>	2 x 10-17		0.339197	'-	0.0261569 unit increase	[0.02-0.032]	RORB	Total testosterone levels	testosterone measurement	'-	GCST90012113	9:74607601
Oceanian	9	73590716	74711707	(2.9e-05, 4.6e-03)	rs12551356-<b>G</b>	1 x 10-6		0.904	'-	0.726 unit decrease	[0.44-1.02]	TRPM6, RORB	Anti-thyroid peroxidase (TPOAb) levels in Hashimoto's thyroiditis	thyroid peroxidase antibody measurement	Hashimoto's thyroiditis	GCST007830	9:74698280
Oceanian	9	73590716	74711707	(2.9e-05, 4.6e-03)	rs12551356-<b>G</b>	5 x 10-6		0.904	'-	'-	'-	TRPM6, RORB	Anti-thyroid peroxidase (TPOAb) and anti-thyroglobulin (TgAb) levels in Hashimoto's thyroiditis	thyroid peroxidase antibody measurement, anti-thyroglobulin antibody measurement	Hashimoto's thyroiditis	GCST007851	9:74698280
Oceanian	9	73590716	74711707	(2.9e-05, 4.6e-03)	rs4745348-<b>?</b>	2 x 10-6	(TAG 46:0)	NR	'-	0.88183343 unit decrease	[0.52-1.24]	RORB	Metabolite levels	triacylglycerol 46:0 measurement	'-	GCST009391	9:74623061
Oceanian	9	73590716	74711707	(2.9e-05, 4.6e-03)	rs4745348-<b>?</b>	8 x 10-6	(TAG 48:0)	NR	'-	0.779275 unit decrease	[0.44-1.12]	RORB	Metabolite levels	triacylglycerol 48:0 measurement	'-	GCST009391	9:74623061
Oceanian	9	73590716	74711707	(2.9e-05, 4.6e-03)	rs7042950-<b>A</b>	9 x 10-6	(women)	0.8	'-	'-	'-	RORB	Visceral adipose tissue/subcutaneous adipose tissue ratio	visceral:subcutaneous adipose tissue ratio	'-	GCST001524	9:74534921
Oceanian	10	86681952	89254304	0.0011	rs1412445-<b>T</b>	1 x 10-10		0.3392	1.1	'-	1.07-1.13	LIPA	Abdominal aortic aneurysm	Abdominal Aortic Aneurysm	'-	GCST011496	10:89243047
Oceanian	10	86681952	89254304	0.0011	rs10887652-<b>?</b>	3 x 10-8		'-	'-	'-	'-	LDB3, BMPR1A	Refractive error	Abnormality of refraction	'-	GCST010002	10:86751480
Oceanian	10	86681952	89254304	0.0011	rs3781196-<b>?</b>	5 x 10-32		'-	'-	'-	'-	RNLS	Refractive error	Abnormality of refraction	'-	GCST010002	10:88282397
Oceanian	10	86681952	89254304	0.0011	rs1214467-<b>?</b>	3 x 10-42		NR	'-	'-	'-	LIPK	Adolescent idiopathic scoliosis	adolescent idiopathic scoliosis	'-	GCST006287	10:88749723
Oceanian	10	17823958	18709344	0.0021	rs11015020-<b>?</b>	4 x 10-40		NR	'-	'-	'-	NSUN6	Adolescent idiopathic scoliosis	adolescent idiopathic scoliosis	'-	GCST006287	10:18588058
Oceanian	10	86681952	89254304	0.0011	rs11202704-<b>T</b>	1 x 10-8		0.7262	'-	0.0454 unit decrease	[0.03-0.061]	RNLS	Myopia (age of diagnosis)	age at onset, Myopia	'-	GCST006290	10:88295142
Oceanian	10	17823958	18709344	0.0021	rs7070847-<b>A</b>	5 x 10-15		0.283561	'-	0.05249162 unit decrease	[0.039-0.066]	CACNB2	Medication use (agents acting on the renin-angiotensin system)	Agents acting on the renin-angiotensin system use measurement	'-	GCST007930	10:18437125
Oceanian	10	17823958	18709344	0.0021	rs12413195-<b>C</b>	2 x 10-11		0.235191	'-	0.04762205 unit increase	[0.034-0.062]	CACNB2	Medication use (agents acting on the renin-angiotensin system)	Agents acting on the renin-angiotensin system use measurement	'-	GCST007930	10:18181400
Oceanian	10	17823958	18709344	0.0021	rs7070847-<b>A</b>	2 x 10-14		NR	'-	0.0507 unit decrease	[0.038-0.064]	CACNB2	Medication use (agents acting on the renin-angiotensin system)	Agents acting on the renin-angiotensin system use measurement	'-	GCST90018988	10:18437125
Oceanian	10	17823958	18709344	0.0021	rs4748424-<b>G</b>	3 x 10-9		0.21	0.682	'-	[0.601-0.774]	MRC1	Alzheimer's disease	Alzheimer disease	'-	GCST90038452	10:17846684
Oceanian	10	86681952	89254304	0.0011	rs17096421-<b>A</b>	8 x 10-10		0.943602	'-	0.0539934 unit decrease	[0.037-0.071]	GLUD1	Total concentration of branched-chain amino acids (leucine + isoleucine + valine)	amino acid measurement	'-	GCST90092984	10:87060835
Oceanian	10	86681952	89254304	0.0011	rs2031610-<b>C</b>	5 x 10-6		NR	1.49	'-	[1.26–1.77]	FAS	Ankylosing spondylitis	ankylosing spondylitis	'-	GCST007844	10:88994730
Oceanian	10	86681952	89254304	0.0011	rs1800682-<b>?</b>	4 x 10-9	(subset analysis)	NR	'-	'-	'-	ACTA2	Chronic inflammatory diseases (ankylosing spondylitis, Crohn's disease, psoriasis, primary sclerosing cholangitis, ulcerative colitis) (pleiotropy)	ankylosing spondylitis, psoriasis, ulcerative colitis, Crohn's disease, sclerosing cholangitis	'-	GCST005537	10:88990206
Oceanian	10	17823958	18709344	0.0021	rs7071123-<b>?</b>	1 x 10-10		'-	'-	'-	'-	CACNB2	Anorexia nervosa, attention-deficit/hyperactivity disorder, autism spectrum disorder, bipolar disorder, major depression, obsessive-compulsive disorder, schizophrenia, or Tourette syndrome (pleiotropy)	anorexia nervosa, obsessive-compulsive disorder, attention deficit hyperactivity disorder, Tourette syndrome, unipolar depression, autism spectrum disorder, schizophrenia, bipolar disorder	'-	GCST009600	10:18437289
Oceanian	10	86681952	89254304	0.0011	rs12777350-<b>?</b>	4 x 10-9	calcification (osteogenic media)	NR	'-	0.57 unit decrease	[0.39-0.75]	LIPJ	Aortic vascular smooth muscle cell calcification in response to osteogenic stimuli	aortic vascular smooth muscle cell calcification measurement	'-	GCST012171	10:88602079
Oceanian	10	86681952	89254304	0.0011	rs11202154-<b>C</b>	2 x 10-9		0.727181	'-	0.0133209 unit increase	[0.009-0.0176]	LDB3, BMPR1A	Apolipoprotein A1 levels	apolipoprotein A 1 measurement	'-	GCST010241	10:86751546
Oceanian	10	17823958	18709344	0.0021	rs11014154-<b>G</b>	3 x 10-9		0.71899	'-	0.0138335 unit decrease	[0.0093-0.0184]	CACNB2	Apolipoprotein B levels	apolipoprotein B measurement	'-	GCST010243	10:18417391
Oceanian	10	86681952	89254304	0.0011	rs4934377-<b>A</b>	7 x 10-16		0.7297	'-	0.0172 unit decrease	[0.013-0.021]	RNLS, MED6P1	Appendicular lean mass	appendicular lean mass	'-	GCST90000025	10:88063813
Oceanian	10	17823958	18709344	0.0021	rs2489201-<b>?</b>	3 x 10-14		NR	'-	0.0293 unit increase	[0.022-0.037]	CACNB2	Aspartate aminotransferase levels	aspartate aminotransferase measurement	'-	GCST005999	10:18221519
Oceanian	10	17823958	18709344	0.0021	rs16917162-<b>C</b>	1 x 10-11		NR	'-	0.0237 unit decrease	[0.017-0.031]	CACNB2	Aspartate aminotransferase levels	aspartate aminotransferase measurement	'-	GCST90019497	10:18304477
Oceanian	10	17823958	18709344	0.0021	rs79161397-<b>T</b>	2 x 10-12		NR	'-	0.0278 unit increase	[0.02-0.036]	CACNB2	Aspartate aminotransferase levels	aspartate aminotransferase measurement	'-	GCST90019497	10:18244438
Oceanian	10	17823958	18709344	0.0021	rs1757224-<b>G</b>	3 x 10-14		NR	'-	0.0255 unit increase	[0.019-0.032]	CACNB2	Aspartate aminotransferase levels	aspartate aminotransferase measurement	'-	GCST90019497	10:18227482
Oceanian	10	17823958	18709344	0.0021	rs78736203-<b>A</b>	7 x 10-12		NR	'-	0.0403 unit decrease	[0.029-0.052]	CACNB2, SLC39A12	Aspartate aminotransferase levels	aspartate aminotransferase measurement	'-	GCST90019497	10:18134043
Oceanian	10	17823958	18709344	0.0021	rs11012618-<b>C</b>	2 x 10-19		NR	'-	0.0357 unit decrease	[0.028-0.044]	CACNB2, SLC39A12	Aspartate aminotransferase levels	aspartate aminotransferase measurement	'-	GCST90019497	10:18088166
Oceanian	10	17823958	18709344	0.0021	rs17661538-<b>C</b>	8 x 10-27		NR	'-	0.0423 unit decrease	[0.035-0.05]	CACNB2, SLC39A12	Aspartate aminotransferase levels	aspartate aminotransferase measurement	'-	GCST90019497	10:18108318
Oceanian	10	17823958	18709344	0.0021	rs377536650-<b>?</b>	2 x 10-42		'-	'-	0.1619 unit increase	[0.14-0.19]	MRC1	Aspartate aminotransferase levels	aspartate aminotransferase measurement	'-	GCST011351	10:17839303
Oceanian	10	17823958	18709344	0.0021	rs56096309-<b>A</b>	7 x 10-66		NR	'-	0.064 unit decrease	[0.057-0.071]	MRC1	Aspartate aminotransferase levels	aspartate aminotransferase measurement	'-	GCST90019497	10:17835540
Oceanian	10	17823958	18709344	0.0021	rs56278466-<b>?</b>	5 x 10-21	(Asian)	NR	'-	0.12660414 unit increase	[0.1-0.15]	MRC1	Aspartate aminotransferase levels	aspartate aminotransferase measurement	'-	GCST90013664	10:17833858
Oceanian	10	17823958	18709344	0.0021	rs56278466-<b>G</b>	4 x 10-786		NR	'-	0.1443 unit increase	[0.14-0.15]	MRC1	Aspartate aminotransferase levels	aspartate aminotransferase measurement	'-	GCST90018944	10:17833858
Oceanian	10	17823958	18709344	0.0021	rs56278466-<b>?</b>	6 x 10-49		0.3373	'-	0.01574 unit decrease	'-	MRC1	Aspartate transaminase levels in high alcohol intake	aspartate aminotransferase measurement	alcohol abuse	GCST90011737	10:17833858
Oceanian	10	17823958	18709344	0.0021	rs2477664-<b>T</b>	1 x 10-16	(AST)	0.44	'-	0.099 unit decrease	[0.075-0.123]	MRC1	Hematological and biochemical traits	aspartate aminotransferase measurement	'-	GCST000583	10:17833817
Oceanian	10	17823958	18709344	0.0021	rs10827785-<b>?</b>	2 x 10-19		NR	'-	0.04447 unit increase	[0.035-0.054]	MRC1, SLC39A12	Aspartate aminotransferase levels	aspartate aminotransferase measurement	'-	GCST005999	10:17933413
Oceanian	10	17823958	18709344	0.0021	rs483809-<b>G</b>	6 x 10-156		NR	'-	0.0796 unit decrease	[0.074-0.085]	MRC1, SLC39A12	Aspartate aminotransferase levels	aspartate aminotransferase measurement	'-	GCST90019497	10:17938515
Oceanian	10	17823958	18709344	0.0021	rs508196-<b>C</b>	4 x 10-159		0.56	'-	26.9 z-score increase	'-	SLC39A12	Aspartate aminotransferase levels	aspartate aminotransferase measurement	'-	GCST90011899	10:17974944
Oceanian	10	17823958	18709344	0.0021	rs2478571-<b>A</b>	1 x 10-153		NR	'-	0.0689 unit decrease	[0.064-0.074]	SLC39A12	Aspartate aminotransferase levels	aspartate aminotransferase measurement	'-	GCST90019497	10:17993498
Oceanian	10	17823958	18709344	0.0021	rs58377250-<b>C</b>	5 x 10-112		NR	'-	0.0766 unit increase	[0.07-0.083]	SLC39A12	Aspartate aminotransferase levels	aspartate aminotransferase measurement	'-	GCST90019497	10:17992247
Oceanian	10	17823958	18709344	0.0021	rs7906425-<b>A</b>	2 x 10-19		NR	'-	0.0218 unit increase	[0.017-0.027]	SLC39A12	Aspartate aminotransferase levels	aspartate aminotransferase measurement	'-	GCST90019497	10:18010699
Oceanian	10	17823958	18709344	0.0021	rs79372177-<b>G</b>	2 x 10-41		NR	'-	0.1147 unit increase	[0.098-0.131]	SLC39A12	Aspartate aminotransferase levels	aspartate aminotransferase measurement	'-	GCST90019497	10:17957904
Oceanian	10	17823958	18709344	0.0021	rs75699707-<b>A</b>	4 x 10-25		NR	'-	0.0773 unit increase	[0.063-0.092]	SLC39A12, CACNB2	Aspartate aminotransferase levels	aspartate aminotransferase measurement	'-	GCST90019497	10:18070365
Oceanian	10	17823958	18709344	0.0021	rs12779357-<b>C</b>	5 x 10-27		NR	'-	0.0522 unit decrease	[0.043-0.062]	SLC39A12, MRC1	Aspartate aminotransferase levels	aspartate aminotransferase measurement	'-	GCST90019497	10:17940902
Oceanian	10	17823958	18709344	0.0021	rs41277356-<b>G</b>	5 x 10-56		NR	'-	0.1213 unit decrease	[0.11-0.14]	SLC39A12, SLC39A12-AS1	Aspartate aminotransferase levels	aspartate aminotransferase measurement	'-	GCST90019497	10:18002293
Oceanian	10	17823958	18709344	0.0021	rs79161397-<b>T</b>	2 x 10-14		NR	'-	0.0303 unit increase	[0.022-0.038]	CACNB2	Aspartate aminotransferase to alanine aminotransferase ratio	aspartate aminotransferase to alanine aminotransferase ratio	'-	GCST90019498	10:18244438
Oceanian	10	17823958	18709344	0.0021	rs72784221-<b>T</b>	3 x 10-9		NR	'-	0.0597 unit decrease	[0.04-0.079]	CACNB2	Aspartate aminotransferase to alanine aminotransferase ratio	aspartate aminotransferase to alanine aminotransferase ratio	'-	GCST90019498	10:18264018
Oceanian	10	17823958	18709344	0.0021	rs11012618-<b>C</b>	2 x 10-9		NR	'-	0.0238 unit decrease	[0.016-0.032]	CACNB2, SLC39A12	Aspartate aminotransferase to alanine aminotransferase ratio	aspartate aminotransferase to alanine aminotransferase ratio	'-	GCST90019498	10:18088166
Oceanian	10	86681952	89254304	0.0011	rs1320496-<b>T</b>	5 x 10-9		NR	'-	0.014 unit increase	[0.0093-0.0187]	LIPA	Aspartate aminotransferase to alanine aminotransferase ratio	aspartate aminotransferase to alanine aminotransferase ratio	'-	GCST90019498	10:89243088
Oceanian	10	17823958	18709344	0.0021	rs56096309-<b>A</b>	5 x 10-34		NR	'-	0.0454 unit decrease	[0.038-0.053]	MRC1	Aspartate aminotransferase to alanine aminotransferase ratio	aspartate aminotransferase to alanine aminotransferase ratio	'-	GCST90019498	10:17835540
Oceanian	10	17823958	18709344	0.0021	rs483809-<b>G</b>	8 x 10-77		NR	'-	0.0555 unit decrease	[0.05-0.061]	MRC1, SLC39A12	Aspartate aminotransferase to alanine aminotransferase ratio	aspartate aminotransferase to alanine aminotransferase ratio	'-	GCST90019498	10:17938515
Oceanian	10	17823958	18709344	0.0021	rs58377250-<b>C</b>	8 x 10-70		NR	'-	0.0602 unit increase	[0.054-0.067]	SLC39A12	Aspartate aminotransferase to alanine aminotransferase ratio	aspartate aminotransferase to alanine aminotransferase ratio	'-	GCST90019498	10:17992247
Oceanian	10	17823958	18709344	0.0021	rs2478571-<b>A</b>	7 x 10-68		NR	'-	0.0455 unit decrease	[0.04-0.051]	SLC39A12	Aspartate aminotransferase to alanine aminotransferase ratio	aspartate aminotransferase to alanine aminotransferase ratio	'-	GCST90019498	10:17993498
Oceanian	10	17823958	18709344	0.0021	rs79372177-<b>G</b>	3 x 10-22		NR	'-	0.0824 unit increase	[0.066-0.099]	SLC39A12	Aspartate aminotransferase to alanine aminotransferase ratio	aspartate aminotransferase to alanine aminotransferase ratio	'-	GCST90019498	10:17957904
Oceanian	10	17823958	18709344	0.0021	rs7906425-<b>A</b>	8 x 10-12		NR	'-	0.0166 unit increase	[0.012-0.021]	SLC39A12	Aspartate aminotransferase to alanine aminotransferase ratio	aspartate aminotransferase to alanine aminotransferase ratio	'-	GCST90019498	10:18010699
Oceanian	10	17823958	18709344	0.0021	rs12779357-<b>C</b>	3 x 10-21		NR	'-	0.0459 unit decrease	[0.036-0.055]	SLC39A12, MRC1	Aspartate aminotransferase to alanine aminotransferase ratio	aspartate aminotransferase to alanine aminotransferase ratio	'-	GCST90019498	10:17940902
Oceanian	10	17823958	18709344	0.0021	rs41277356-<b>G</b>	1 x 10-33		NR	'-	0.0931 unit decrease	[0.078-0.108]	SLC39A12, SLC39A12-AS1	Aspartate aminotransferase to alanine aminotransferase ratio	aspartate aminotransferase to alanine aminotransferase ratio	'-	GCST90019498	10:18002293
Oceanian	10	17823958	18709344	0.0021	rs11015781-<b>A</b>	7 x 10-6		0.3	1.2	'-	[0.76-1.91]	ARL5B, AIFM1P1	Postoperative atrial fibrillation in coronary artery bypass grafting surgery	atrial fibrillation	coronary artery bypass	GCST002975	10:18705654
Oceanian	10	17823958	18709344	0.0021	rs45593736-<b>A</b>	3 x 10-8		0.02	2.38	'-	[1.75-3.23]	ARL5B	Suicide attempts in major depressive disorder	attempted suicide	unipolar depression	GCST008118	10:18666008
Oceanian	10	17823958	18709344	0.0021	rs2799573-<b>?</b>	4 x 10-8	(Modelling analysis)	0.715	1.08	'-	[1.05-1.12]	CACNB2	Autism spectrum disorder, attention deficit-hyperactivity disorder, bipolar disorder, major depressive disorder, and schizophrenia (combined)	attention deficit hyperactivity disorder, unipolar depression, autism spectrum disorder, schizophrenia, bipolar disorder	'-	GCST001877	10:18312999
Oceanian	10	86681952	89254304	0.0011	rs17424286-<b>?</b>	1 x 10-15		NR	'-	'-	'-	RNLS	Balding type 1	balding measurement	'-	GCST007038	10:88336158
Oceanian	10	86681952	89254304	0.0011	rs11202719-<b>G</b>	1 x 10-20		0.355238	'-	0.0301701 unit increase	[0.024-0.037]	RNLS	Male-pattern baldness	balding measurement	'-	GCST007020	10:88331568
Oceanian	10	86681952	89254304	0.0011	rs741804-<b>A</b>	2 x 10-19		0.817082	'-	0.059725 SD units increase	[0.047-0.073]	PTEN	Basophil count	basophil count	'-	GCST90002293	10:87896399
Oceanian	10	86681952	89254304	0.0011	rs741804-<b>C</b>	1 x 10-16		0.061842	'-	'-	'-	PTEN	Basophil count	basophil count	'-	GCST90002296	10:87896399
Oceanian	10	86681952	89254304	0.0011	rs741804-<b>C</b>	9 x 10-17		0.187097	'-	0.0485971 unit decrease	[0.037-0.06]	PTEN	Basophil count	basophil count	'-	GCST90018726	10:87896399
Oceanian	10	86681952	89254304	0.0011	rs79812451-<b>A</b>	3 x 10-16		NR	'-	0.0498 unit decrease	[0.038-0.062]	PTEN	Basophil count	basophil count	'-	GCST90018946	10:87878380
Oceanian	10	86681952	89254304	0.0011	rs741804-<b>?</b>	2 x 10-10		NR	'-	0.04806 unit decrease	[0.033-0.063]	PTEN	White blood cell count (basophil)	basophil count	'-	GCST005976	10:87896399
Oceanian	10	86681952	89254304	0.0011	rs3831732-<b>CA</b>	1 x 10-13		0.3947	'-	0.02735438 unit increase	[0.02-0.035]	PTEN	Sum eosinophil basophil counts	basophil count, eosinophil count	'-	GCST004624	10:87895486
Oceanian	10	17823958	18709344	0.0021	rs7076100-<b>A</b>	5 x 10-11		0.405545	'-	0.05556316 unit decrease	[0.039-0.072]	CACNB2	Medication use (beta blocking agents)	Beta blocking agent use measurement	'-	GCST007927	10:18470608
Oceanian	10	17823958	18709344	0.0021	rs7070847-<b>A</b>	1 x 10-10		NR	'-	0.0581 unit decrease	[0.04-0.076]	CACNB2	Medication use (beta blocking agents)	Beta blocking agent use measurement	'-	GCST90018986	10:18437125
Oceanian	10	86681952	89254304	0.0011	rs192527850-<b>C</b>	1 x 10-6		'-	'-	0.6273 SD units decrease	[0.37-0.88]	LIPM	beta-nerve growth factor levels	beta-nerve growth factor measurement	'-	GCST004421	10:88807377
Oceanian	10	86681952	89254304	0.0011	rs138698856-<b>G</b>	1 x 10-6		'-	'-	0.6309 SD units decrease	[0.37-0.89]	MIR4679-2, FAS	beta-nerve growth factor levels	beta-nerve growth factor measurement	'-	GCST004421	10:89021872
Oceanian	10	17823958	18709344	0.0021	rs1998820-<b>T</b>	4 x 10-8		0.886	1.0873	'-	[1.06-1.12]	CACNB2	Bipolar disorder	bipolar disorder	'-	GCST012465	10:18462174
Oceanian	10	17823958	18709344	0.0021	rs912983-<b>T</b>	2 x 10-8		0.1034	'-	0.101019025 unit decrease	[0.066-0.136]	CACNB2	Bipolar disorder (MTAG)	bipolar disorder	'-	GCST012091	10:18454538
Oceanian	10	17823958	18709344	0.0021	rs10764493-<b>?</b>	8 x 10-9		'-	'-	'-	'-	CACNB2	Bipolar disorder (MTAG)	bipolar disorder	'-	GCST010641	10:18439070
Oceanian	10	17823958	18709344	0.0021	rs4748468-<b>G</b>	3 x 10-8		0.884	1.11149	'-	[1.07-1.15]	CACNB2	Bipolar I disorder	bipolar I disorder	'-	GCST012464	10:18453325
Oceanian	10	86681952	89254304	0.0011	rs558443-<b>A</b>	2 x 10-8		0.774588	'-	0.017453 unit increase	[0.011-0.024]	RNLS	Birth weight	birth weight	'-	GCST008362	10:88253438
Oceanian	10	86681952	89254304	0.0011	rs10887917-<b>C</b>	7 x 10-11		NR	'-	0.0168 unit increase	[0.012-0.022]	CH25H, MIR4679-2	Serum total protein level	blood protein measurement	'-	GCST90019522	10:89139865
Oceanian	10	86681952	89254304	0.0011	rs7911226-<b>G</b>	3 x 10-33	(Tumor necrosis factor receptor superfamily member 6, FAS.5392.73.2)	0.297	'-	0.32 unit decrease	[0.26-0.38]	FAS	Blood protein levels	blood protein measurement	'-	GCST005806	10:89009208
Oceanian	10	86681952	89254304	0.0011	rs7911226-<b>G</b>	4 x 10-43	(Tumor necrosis factor receptor superfamily member 6, FAS.9459.7.3)	0.297	'-	0.36 unit decrease	[0.3-0.42]	FAS	Blood protein levels	blood protein measurement	'-	GCST005806	10:89009208
Oceanian	10	86681952	89254304	0.0011	rs982764-<b>T</b>	2 x 10-24	(FAS, 9459_7_3)	0.704844	'-	0.26307023 unit increase	[0.21-0.31]	FAS	Blood protein levels	blood protein measurement	'-	GCST006585	10:89010241
Oceanian	10	86681952	89254304	0.0011	rs982764-<b>T</b>	3 x 10-21	(FAS, 5392_73_2)	0.704844	'-	0.2413103 unit increase	[0.19-0.29]	FAS	Blood protein levels	blood protein measurement	'-	GCST006585	10:89010241
Oceanian	10	86681952	89254304	0.0011	rs982764-<b>T</b>	4 x 10-18	(FAS, 6248_68_3)	0.704844	'-	0.22278751 unit increase	[0.17-0.27]	FAS	Blood protein levels	blood protein measurement	'-	GCST006585	10:89010241
Oceanian	10	86681952	89254304	0.0011	rs7911226-<b>G</b>	5 x 10-30		0.2891	'-	0.22554 unit decrease	[0.19-0.26]	FAS	Serum levels of protein FAS	blood protein measurement	'-	GCST90089027	10:89009208
Oceanian	10	86681952	89254304	0.0011	rs7911226-<b>G</b>	4 x 10-29		0.2891	'-	0.222726 unit decrease	[0.18-0.26]	FAS	Serum levels of protein FAS	blood protein measurement	'-	GCST90089320	10:89009208
Oceanian	10	86681952	89254304	0.0011	rs7911226-<b>G</b>	2 x 10-34		0.2891	'-	0.242805 unit decrease	[0.2-0.28]	FAS	Serum levels of protein FAS	blood protein measurement	'-	GCST90090701	10:89009208
Oceanian	10	86681952	89254304	0.0011	rs7089946-<b>C</b>	2 x 10-16	(Tumor necrosis factor receptor superfamily member 6, FAS.5392.73.2)	0.454	'-	0.21 unit decrease	[0.15-0.27]	FAS, MIR4679-2	Blood protein levels	blood protein measurement	'-	GCST005806	10:89024178
Oceanian	10	86681952	89254304	0.0011	rs7089946-<b>C</b>	6 x 10-17	(Tumor necrosis factor receptor superfamily member 6, FAS.9459.7.3)	0.454	'-	0.21 unit decrease	[0.15-0.27]	FAS, MIR4679-2	Blood protein levels	blood protein measurement	'-	GCST005806	10:89024178
Oceanian	10	86681952	89254304	0.0011	rs1051338-<b>G</b>	4 x 10-15		0.3265	'-	0.157933 unit increase	[0.12-0.2]	LIPA	Serum levels of protein CAPN2	blood protein measurement	'-	GCST90087904	10:89247603
Oceanian	10	86681952	89254304	0.0011	rs6586145-<b>A</b>	1 x 10-107	(Membrane protein FAM174A, FAM174A.6597.24.3)	0.089	'-	0.88 unit decrease	[0.8-0.96]	LIPF	Blood protein levels	blood protein measurement	'-	GCST005806	10:88673588
Oceanian	10	86681952	89254304	0.0011	rs12254574-<b>A</b>	6 x 10-74		0.08982	'-	0.591975 unit decrease	[0.53-0.66]	LIPF	Serum levels of protein FAM174A	blood protein measurement	'-	GCST90089519	10:88672181
Oceanian	10	86681952	89254304	0.0011	rs10509554-<b>T</b>	7 x 10-499	(Lipase member N, LIPN.8097.77.3)	0.307	'-	1.02 unit increase	[0.98-1.06]	LIPN	Blood protein levels	blood protein measurement	'-	GCST005806	10:88766035
Oceanian	10	86681952	89254304	0.0011	rs10509554-<b>C</b>	7 x 10-104	(LIPN, 8097_77_3)	0.6725	'-	0.54089683 unit decrease	[0.49-0.59]	LIPN	Blood protein levels	blood protein measurement	'-	GCST006585	10:88766035
Oceanian	10	86681952	89254304	0.0011	rs10509554-<b>T</b>	5 x 10-178		0.3245	'-	0.506822 unit increase	[0.47-0.54]	LIPN	Serum levels of protein LIPN	blood protein measurement	'-	GCST90090049	10:88766035
Oceanian	10	86681952	89254304	0.0011	rs3927966-<b>A</b>	5 x 10-436	(Lipase member N, LIPN.8097.77.3)	0.355	'-	0.9 unit decrease	[0.86-0.94]	LIPN, RCBTB2P1	Blood protein levels	blood protein measurement	'-	GCST005806	10:88780569
Oceanian	10	86681952	89254304	0.0011	rs3927966-<b>A</b>	9 x 10-144		0.3249	'-	0.458694 unit decrease	[0.42-0.49]	LIPN, RCBTB2P1	Serum levels of protein LIPN	blood protein measurement	'-	GCST90090049	10:88780569
Oceanian	10	86681952	89254304	0.0011	rs11202439-<b>G</b>	1 x 10-12	(MINPP1, 5586_66_3)	0.543906	'-	0.17762507 unit increase	[0.13-0.23]	MINPP1	Blood protein levels	blood protein measurement	'-	GCST006585	10:87539952
Oceanian	10	86681952	89254304	0.0011	rs3847450-<b>A</b>	7 x 10-19		0.4455	'-	0.159457 unit decrease	[0.12-0.19]	MINPP1	Serum levels of protein MINPP1	blood protein measurement	'-	GCST90089076	10:87537750
Oceanian	10	17823958	18709344	0.0021	rs548129723-<b>A</b>	5 x 10-100	(Macrophage mannose receptor 1, MRC1.2637.77.2)	0.167	'-	0.76 unit increase	[0.68-0.84]	MRC1	Blood protein levels	blood protein measurement	'-	GCST005806	10:17865171
Oceanian	10	17823958	18709344	0.0021	rs55942822-<b>A</b>	4 x 10-149	(Macrophage mannose receptor 1, MRC1.2637.77.2)	0.156	'-	0.84 unit increase	[0.78-0.9]	MRC1	Blood protein levels	blood protein measurement	'-	GCST005806	10:17847614
Oceanian	10	17823958	18709344	0.0021	rs56278466-<b>G</b>	5 x 10-13	(Plexin-B2, PLXNB2.9216.100.3)	0.628	'-	0.2 unit increase	[0.14-0.26]	MRC1	Blood protein levels	blood protein measurement	'-	GCST005806	10:17833858
Oceanian	10	17823958	18709344	0.0021	rs56278466-<b>G</b>	4 x 10-13	(Semaphorin-6A, SEMA6A.7945.10.3)	0.628	'-	0.2 unit increase	[0.14-0.26]	MRC1	Blood protein levels	blood protein measurement	'-	GCST005806	10:17833858
Oceanian	10	17823958	18709344	0.0021	rs149410244-<b>A</b>	1 x 10-85	(Macrophage mannose receptor 1, MRC1.2637.77.2)	0.247	'-	0.58 unit decrease	[0.52-0.64]	MRC1	Blood protein levels	blood protein measurement	'-	GCST005806	10:17838425
Oceanian	10	17823958	18709344	0.0021	rs483809-<b>G</b>	9 x 10-13		NR	'-	0.0223 unit decrease	[0.016-0.028]	MRC1, SLC39A12	Serum total protein level	blood protein measurement	'-	GCST90019522	10:17938515
Oceanian	10	17823958	18709344	0.0021	rs12243310-<b>C</b>	1 x 10-6	(MRC1, 2637_77_2)	0.865781	'-	0.17371073 unit increase	[0.1-0.24]	SLC39A12	Blood protein levels	blood protein measurement	'-	GCST006585	10:17974284
Oceanian	10	17823958	18709344	0.0021	rs2478571-<b>A</b>	2 x 10-10		NR	'-	0.0174 unit decrease	[0.012-0.023]	SLC39A12	Serum total protein level	blood protein measurement	'-	GCST90019522	10:17993498
Oceanian	10	86681952	89254304	0.0011	rs10887773-<b>T</b>	5 x 10-10		0.17	'-	0.056 unit decrease	[0.038-0.074]	PTEN, MED6P1	Fasting insulin adjusted for BMI	BMI-adjusted fasting blood insulin measurement	'-	GCST90094952	10:88006188
Oceanian	10	86681952	89254304	0.0011	rs11202579-<b>G</b>	1 x 10-8		NR	'-	0.018403 unit increase	[0.012-0.025]	ATAD1, CFL1P1	Hip circumference adjusted for BMI	BMI-adjusted hip circumference	'-	GCST012227	10:87834823
Oceanian	10	86681952	89254304	0.0011	rs7900751-<b>?</b>	4 x 10-12		NR	'-	'-	'-	BMPR1A	Waist circumference adjusted for body mass index	BMI-adjusted waist circumference	'-	GCST009867	10:86787149
Oceanian	10	86681952	89254304	0.0011	rs3858286-<b>A</b>	7 x 10-9		NR	'-	0.0173476 unit decrease	[0.011-0.023]	BMPR1A	Waist circumference adjusted for body mass index	BMI-adjusted waist circumference	'-	GCST90020029	10:86833189
Oceanian	10	86681952	89254304	0.0011	rs10887759-<b>A</b>	8 x 10-11		0.16	'-	0.016 unit increase	[0.011-0.021]	CFL1P1	Waist-to-hip ratio adjusted for BMI	BMI-adjusted waist-hip ratio	'-	GCST008733	10:87843667
Oceanian	10	86681952	89254304	0.0011	rs10887759-<b>A</b>	1 x 10-12		0.1595	'-	0.0173 unit increase	[0.013-0.022]	CFL1P1	Waist-to-hip ratio adjusted for BMI	BMI-adjusted waist-hip ratio	'-	GCST008994	10:87843667
Oceanian	10	86681952	89254304	0.0011	rs10887768-<b>?</b>	2 x 10-9		NR	'-	'-	'-	MED6P1, PTEN	Waist-to-hip ratio adjusted for BMI	BMI-adjusted waist-hip ratio	'-	GCST009858	10:87995844
Oceanian	10	86681952	89254304	0.0011	rs1234216-<b>A</b>	2 x 10-9		NR	'-	0.0176656 unit increase	[0.012-0.023]	PTEN	Waist-hip index	BMI-adjusted waist-hip ratio	'-	GCST90020027	10:87899396
Oceanian	10	86681952	89254304	0.0011	rs1234216-<b>A</b>	2 x 10-9		NR	'-	0.0177447 unit increase	[0.012-0.024]	PTEN	Waist-to-hip ratio adjusted for BMI	BMI-adjusted waist-hip ratio	'-	GCST90020025	10:87899396
Oceanian	10	17823958	18709344	0.0021	rs7922005-<b>?</b>	8 x 10-8		NR	'-	'-	'-	ARL5B, AIFM1P1	Height	body height	'-	GCST007841	10:18683545
Oceanian	10	86681952	89254304	0.0011	rs112669180-<b>?</b>	3 x 10-11		NR	'-	'-	'-	BMPR1A	Height	body height	'-	GCST007841	10:86930893
Oceanian	10	17823958	18709344	0.0021	rs10828270-<b>G</b>	4 x 10-8		NR	'-	0.0079 unit increase	[0.0052-0.0106]	CACNB2	Height	body height	'-	GCST90018959	10:18150106
Oceanian	10	86681952	89254304	0.0011	rs17101804-<b>?</b>	9 x 10-22		NR	'-	'-	'-	CFL1P1, ATAD1	Height	body height	'-	GCST007841	10:87839992
Oceanian	10	86681952	89254304	0.0011	rs2785079-<b>?</b>	1 x 10-6		NR	'-	0.020800378 unit increase	[0.012-0.029]	MED6P1, PTEN	Height	body height	'-	GCST008839	10:88022629
Oceanian	10	86681952	89254304	0.0011	rs35797279-<b>CT</b>	1 x 10-15		NR	'-	0.0104 unit increase	[0.0079-0.0129]	MED6P1, PTEN	Height	body height	'-	GCST90018959	10:88018550
Oceanian	10	86681952	89254304	0.0011	rs1360950-<b>?</b>	4 x 10-13		NR	'-	'-	'-	MED6P1, PTEN	Height	body height	'-	GCST007841	10:88020393
Oceanian	10	86681952	89254304	0.0011	rs796945-<b>?</b>	3 x 10-8		NR	'-	'-	'-	RNLS	Height	body height	'-	GCST007841	10:88391080
Oceanian	10	17823958	18709344	0.0021	rs73601548-<b>?</b>	2 x 10-9		NR	'-	'-	'-	CACNB2	Body mass index	body mass index	'-	GCST009871	10:18260960
Oceanian	10	17823958	18709344	0.0021	rs1277733-<b>T</b>	4 x 10-9		0.7664	'-	0.012 unit increase	[0.0081-0.0159]	CACNB2	Body mass index	body mass index	'-	GCST009004	10:18273609
Oceanian	10	17823958	18709344	0.0021	rs1277723-<b>A</b>	2 x 10-9		0.77	'-	0.016 unit increase	[0.01-0.022]	CACNB2	Body mass index	body mass index	'-	GCST004904	10:18265694
Oceanian	10	17823958	18709344	0.0021	rs7912454-<b>G</b>	4 x 10-10	(Japanese)	0.17	'-	0.029 unit decrease	[0.019-0.039]	CACNB2	Body mass index	body mass index	'-	GCST004904	10:18295863
Oceanian	10	17823958	18709344	0.0021	rs112475399-<b>A</b>	2 x 10-9		0.172658	'-	0.0256391 unit decrease	[0.017-0.034]	CACNB2	Body mass index	body mass index	'-	GCST90018727	10:18292559
Oceanian	10	17823958	18709344	0.0021	rs72784229-<b>G</b>	5 x 10-13		NR	'-	0.0157 unit decrease	[0.011-0.02]	CACNB2	Body mass index	body mass index	'-	GCST90018947	10:18284725
Oceanian	10	17823958	18709344	0.0021	rs73601548-<b>?</b>	3 x 10-9		NR	'-	'-	'-	CACNB2	Body mass index	body mass index	'-	GCST007039	10:18260960
Oceanian	10	86681952	89254304	0.0011	rs7920888-<b>A</b>	5 x 10-6	(BMI z-score )	0.494	'-	0.03 SD increase	[NR]	FAS, MIR4679-2	Obesity-related traits	body mass index	'-	GCST001762	10:89058620
Oceanian	10	17823958	18709344	0.0021	rs2489219-<b>A</b>	2 x 10-11		0.630904	'-	0.0189687 unit increase	[0.013-0.024]	CACNB2	Weight	body weight	'-	GCST90018729	10:18263347
Oceanian	10	17823958	18709344	0.0021	rs72784229-<b>G</b>	3 x 10-13		NR	'-	0.0138 unit decrease	[0.01-0.018]	CACNB2	Weight	body weight	'-	GCST90018949	10:18284725
Oceanian	10	86681952	89254304	0.0011	rs7920888-<b>A</b>	7 x 10-6	(Weight z-score )	0.494	'-	0.03 SD increase	[NR]	FAS, MIR4679-2	Obesity-related traits	body weight	'-	GCST001762	10:89058620
Oceanian	10	86681952	89254304	0.0011	rs2576170-<b>C</b>	8 x 10-20		0.37	'-	9.11 z score increase	'-	RNLS	Vertex-wise sulcal depth	brain measurement	'-	GCST90095129	10:88498987
Oceanian	10	17823958	18709344	0.0021	rs12570727-<b>?</b>	9 x 10-9		'-	'-	'-	'-	CACNB2, SLC39A12	Brain morphology (min-P)	brain measurement, neuroimaging measurement	'-	GCST010699	10:18136590
Oceanian	10	86681952	89254304	0.0011	rs7912777-<b>?</b>	3 x 10-8	(left supramarginal)	NR	'-	'-	'-	STAMBPL1	Brain region volumes	brain volume measurement	'-	GCST009518	10:88898302
Oceanian	10	17823958	18709344	0.0021	rs7076247-<b>?</b>	6 x 10-6	(CRP)	0.37	'-	'-	'-	CACNB2	Protein quantitative trait loci	C-reactive protein measurement	'-	GCST000189	10:18470700
Oceanian	10	86681952	89254304	0.0011	rs1412444-<b>T</b>	1 x 10-24		NR	'-	0.0237 unit increase	[0.019-0.028]	LIPA	C-reactive protein	C-reactive protein measurement	'-	GCST90018950	10:89243170
Oceanian	10	86681952	89254304	0.0011	rs1412444-<b>C</b>	1 x 10-35		0.661177	'-	0.0271897 unit decrease	[0.023-0.031]	LIPA	C-reactive protein levels	C-reactive protein measurement	'-	GCST009777	10:89243170
Oceanian	10	86681952	89254304	0.0011	rs1051338-<b>G</b>	2 x 10-9		0.31	'-	0.024 unit increase	[0.016-0.032]	LIPA	C-reactive protein levels	C-reactive protein measurement	'-	GCST007614	10:89247603
Oceanian	10	86681952	89254304	0.0011	rs1332328-<b>T</b>	3 x 10-8	(BMI-adjusted)	0.35	'-	0.024 unit increase	[0.016-0.032]	LIPA	C-reactive protein levels	C-reactive protein measurement	'-	GCST007615	10:89251701
Oceanian	10	86681952	89254304	0.0011	rs116928232-<b>?</b>	2 x 10-10		NR	'-	0.168987 unit decrease	[0.11-0.22]	LIPA	C-reactive protein levels	C-reactive protein measurement	'-	GCST90025959	10:89222511
Oceanian	10	86681952	89254304	0.0011	rs11203042-<b>C</b>	1 x 10-9		NR	'-	0.0145 unit decrease	[0.0098-0.0192]	LIPA	C-reactive protein levels	C-reactive protein measurement	'-	GCST90019499	10:89229352
Oceanian	10	17823958	18709344	0.0021	rs12258967-<b>G</b>	3 x 10-11		0.298591	'-	0.05833311 unit decrease	[0.041-0.076]	CACNB2	Medication use (calcium channel blockers)	Calcium channel blocker use measurement	'-	GCST007929	10:18439030
Oceanian	10	17823958	18709344	0.0021	rs7070847-<b>A</b>	3 x 10-11		NR	'-	0.0578 unit decrease	[0.041-0.075]	CACNB2	Medication use (calcium channel blockers)	Calcium channel blocker use measurement	'-	GCST90018987	10:18437125
Oceanian	10	17823958	18709344	0.0021	rs10740995-<b>?</b>	2 x 10-14		NR	'-	'-	'-	CACNB2	Cardiovascular disease	cardiovascular disease	'-	GCST007072	10:18156159
Oceanian	10	17823958	18709344	0.0021	rs12258967-<b>?</b>	2 x 10-20		NR	'-	'-	'-	CACNB2	Cardiovascular disease	cardiovascular disease	'-	GCST007072	10:18439030
Oceanian	10	86681952	89254304	0.0011	rs10788590-<b>?</b>	8 x 10-7	(corrected for APOE4 status)	'-	'-	0.14 unit increase	[NR]	RNLS	Cortical amyloid beta load	cerebral amyloid deposition measurement	'-	GCST006135	10:88306867
Oceanian	10	86681952	89254304	0.0011	rs79355932-<b>?</b>	7 x 10-7	(corrected for APOE4 status)	'-	'-	0.14 unit increase	[NR]	RNLS	Cortical amyloid beta load	cerebral amyloid deposition measurement	'-	GCST006135	10:88431443
Oceanian	10	86681952	89254304	0.0011	rs17112571-<b>?</b>	3 x 10-6		NR	1.45	'-	'-	RNLS	End stage renal disease in APOL1 risk genotype-negative individuals	chronic kidney disease	APOL1 risk genotype carrier status	GCST006815	10:88476640
Oceanian	10	86681952	89254304	0.0011	rs1800682-<b>A</b>	2 x 10-8		0.54	1.25	'-	[NR]	ACTA2	Chronic lymphocytic leukemia	chronic lymphocytic leukemia	'-	GCST002299	10:88990206
Oceanian	10	86681952	89254304	0.0011	rs4406737-<b>G</b>	1 x 10-14		0.57	1.27	'-	[1.19-1.33]	FAS	Chronic lymphocytic leukemia	chronic lymphocytic leukemia	'-	GCST002073	10:88999967
Oceanian	10	86681952	89254304	0.0011	rs6586163-<b>A</b>	1 x 10-15		NR	1.23	'-	[1.17-1.29]	FAS	Chronic lymphocytic leukemia	chronic lymphocytic leukemia	'-	GCST004146	10:88992261
Oceanian	10	86681952	89254304	0.0011	rs4406737-<b>G</b>	9 x 10-14		0.57	1.27	'-	[1.19-1.35]	FAS	Chronic lymphocytic leukemia	chronic lymphocytic leukemia	'-	GCST003468	10:88999967
Oceanian	10	17823958	18709344	0.0021	rs2497818-<b>?</b>	2 x 10-6		'-	1.8	'-	[1.41-2.29]	CACNB2, SLC39A12	Right unilateral cleft lip and palate	Cleft palate, cleft lip	'-	GCST012455	10:18078409
Oceanian	10	86681952	89254304	0.0011	rs10749553-<b>?</b>	2 x 10-7		NR	'-	70.5629 unit decrease	[43.75-97.37]	MINPP1, RPS26P38	Cognitive function (kinship model)	cognitive function measurement	'-	GCST012065	10:87580449
Oceanian	10	86681952	89254304	0.0011	rs10749553-<b>?</b>	5 x 10-7		NR	'-	70.6351 unit decrease	[43.73-97.55]	MINPP1, RPS26P38	Cognitive function (mixed linear model)	cognitive function measurement	'-	GCST012064	10:87580449
Oceanian	10	17823958	18709344	0.0021	rs11012693-<b>T</b>	5 x 10-6		NR	'-	0.5901182 unit decrease	[0.35-0.83]	SLC39A12, CACNB2	Antisaccade task score	cognitive inhibition measurement	'-	GCST009312	10:18103956
Oceanian	10	86681952	89254304	0.0011	rs1661281-<b>T</b>	6 x 10-6	(univariable, recessive)	NR	5.284	'-	[2.518-10.764]	ANKRD22	Mucinous adenocarcinoma in colorectal cancer	colorectal mucinous adenocarcinoma	colorectal cancer	GCST006411	10:88820573
Oceanian	10	86681952	89254304	0.0011	rs166976-<b>A</b>	4 x 10-44		0.73	'-	0.015 mm decrease	'-	RNLS	Corneal curvature	corneal topography	'-	GCST90012795	10:88264842
Oceanian	10	86681952	89254304	0.0011	rs166976-<b>A</b>	1 x 10-10		0.72	'-	0.018 mm decrease	'-	RNLS	Corneal curvature	corneal topography	'-	GCST90012796	10:88264842
Oceanian	10	86681952	89254304	0.0011	rs166976-<b>A</b>	2 x 10-10		NR	'-	0.0156 mm decrease	[0.011-0.02]	RNLS	Corneal curvature	corneal topography	'-	GCST90012799	10:88264842
Oceanian	10	86681952	89254304	0.0011	rs2250644-<b>T</b>	3 x 10-16		0.35	1.07	'-	[1.05-1.09]	LIPA	Coronary artery disease	coronary artery disease	'-	GCST010479	10:89249122
Oceanian	10	86681952	89254304	0.0011	rs1412445-<b>?</b>	1 x 10-9		NR	'-	0.0709168 unit increase	[0.048-0.094]	LIPA	Coronary artery disease	coronary artery disease	'-	GCST010867	10:89243047
Oceanian	10	86681952	89254304	0.0011	rs1412444-<b>?</b>	4 x 10-29		NR	'-	0.0584797 unit increase	[0.048-0.069]	LIPA	Coronary artery disease	coronary artery disease	'-	GCST010866	10:89243170
Oceanian	10	86681952	89254304	0.0011	rs1412444-<b>T</b>	7 x 10-6		0.42	1.08	'-	[1.05-1.12]	LIPA	Coronary artery disease	coronary artery disease	'-	GCST011488	10:89243170
Oceanian	10	86681952	89254304	0.0011	rs1412444-<b>T</b>	5 x 10-12		0.369131	1.07	'-	[1.05- 1.09]	LIPA	Coronary artery disease	coronary artery disease	'-	GCST003116	10:89243170
Oceanian	10	86681952	89254304	0.0011	rs1412444-<b>T</b>	3 x 10-22		0.355	'-	0.064 unit increase	[0.05-0.078]	LIPA	Coronary artery disease	coronary artery disease	'-	GCST005194	10:89243170
Oceanian	10	86681952	89254304	0.0011	rs2246942-<b>A</b>	2 x 10-24		0.6515	'-	0.0706 unit decrease	[0.057-0.084]	LIPA	Coronary artery disease	coronary artery disease	'-	GCST005196	10:89245129
Oceanian	10	86681952	89254304	0.0011	rs1412444-<b>T</b>	2 x 10-21		0.3527	'-	0.0559 unit increase	[0.044-0.067]	LIPA	Coronary artery disease	coronary artery disease	'-	GCST005195	10:89243170
Oceanian	10	86681952	89254304	0.0011	rs2246942-<b>G</b>	4 x 10-16		0.349	1.08	'-	[1.06-1.10]	LIPA	Coronary artery disease (myocardial infarction, percutaneous transluminal coronary angioplasty, coronary artery bypass grafting, angina or chromic ischemic heart disease)	coronary artery disease	'-	GCST004787	10:89245129
Oceanian	10	86681952	89254304	0.0011	rs1412444-<b>T</b>	3 x 10-13		0.42	1.09	'-	[1.07-1.12]	LIPA	Coronary heart disease	coronary artery disease	'-	GCST000999	10:89243170
Oceanian	10	86681952	89254304	0.0011	rs1412444-<b>T</b>	4 x 10-8		0.32	1.1	'-	[1.07-1.14]	LIPA	Coronary heart disease	coronary artery disease	'-	GCST001079	10:89243170
Oceanian	10	86681952	89254304	0.0011	rs2576171-<b>C</b>	1 x 10-13		0.3745	'-	'-	'-	RNLS	Cortical surface area	cortical surface area measurement	'-	GCST90091060	10:88497468
Oceanian	10	86681952	89254304	0.0011	rs2576171-<b>C</b>	2 x 10-13		0.37	'-	7.37 z score increase	'-	RNLS	Vertex-wise cortical surface area	cortical surface area measurement	'-	GCST90095130	10:88497468
Oceanian	10	86681952	89254304	0.0011	rs4596981-<b>A</b>	5 x 10-10		0.3754	'-	'-	'-	RNLS	Cortical thickness	cortical thickness	'-	GCST90091061	10:88445442
Oceanian	10	86681952	89254304	0.0011	rs2477954-<b>C</b>	3 x 10-8		0.37	'-	5.57 z score increase	'-	RNLS	Vertex-wise cortical thickness	cortical thickness	'-	GCST90095131	10:88504383
Oceanian	10	86681952	89254304	0.0011	rs11202391-<b>A</b>	4 x 10-9		NR	'-	0.0134 unit decrease	[0.0089-0.0179]	NUTM2A-AS1	Serum creatinine levels	creatinine measurement	'-	GCST90018979	10:87206818
Oceanian	10	86681952	89254304	0.0011	rs2576164-<b>C</b>	3 x 10-10		NR	'-	0.0153 unit decrease	[0.011-0.02]	RNLS	Creatinine levels	creatinine measurement	'-	GCST90019502	10:88567896
Oceanian	10	86681952	89254304	0.0011	rs2576169-<b>G</b>	1 x 10-9		NR	'-	0.01 unit decrease	[0.0069-0.0131]	RNLS	Serum creatinine levels	creatinine measurement	'-	GCST90018979	10:88502173
Oceanian	10	86681952	89254304	0.0011	rs760113-<b>G</b>	3 x 10-7	(IFNgamma_STAT4_of_Monocytes)	0.239	'-	'-	'-	SNCG, MMRN2	interferon-related traits	cytokine measurement	'-	GCST012156	10:86960032
Oceanian	10	17823958	18709344	0.0021	rs11014166-<b>A</b>	1 x 10-8		0.66	'-	0.37 mm Hg increase	[0.25-0.49]	CACNB2	Diastolic blood pressure	diastolic blood pressure	'-	GCST000396	10:18419869
Oceanian	10	17823958	18709344	0.0021	rs12243859-<b>T</b>	8 x 10-19		0.326	'-	0.335 mm Hg decrease	[0.26-0.41]	CACNB2	Diastolic blood pressure	diastolic blood pressure	'-	GCST006258	10:18451703
Oceanian	10	17823958	18709344	0.0021	rs11014166-<b>A</b>	1 x 10-22		'-	'-	0.242 unit increase	'-	CACNB2	Diastolic blood pressure	diastolic blood pressure	'-	GCST007094	10:18419869
Oceanian	10	17823958	18709344	0.0021	rs11014267-<b>G</b>	8 x 10-25		'-	'-	0.259 unit increase	'-	CACNB2	Diastolic blood pressure	diastolic blood pressure	'-	GCST007094	10:18448045
Oceanian	10	17823958	18709344	0.0021	rs1813353-<b>C</b>	4 x 10-13	(EA, initial)	0.342	'-	0.332 unit decrease	[0.24-0.42]	CACNB2	Diastolic blood pressure	diastolic blood pressure	'-	GCST004777	10:18418519
Oceanian	10	17823958	18709344	0.0021	rs11014166-<b>A</b>	1 x 10-8	(EA)	'-	'-	0.232 unit increase	'-	CACNB2	Diastolic blood pressure	diastolic blood pressure	'-	GCST007098	10:18419869
Oceanian	10	17823958	18709344	0.0021	rs11014166-<b>A</b>	7 x 10-8		'-	'-	0.204 unit increase	'-	CACNB2	Diastolic blood pressure	diastolic blood pressure	'-	GCST007098	10:18419869
Oceanian	10	17823958	18709344	0.0021	rs11014267-<b>G</b>	3 x 10-9		'-	'-	0.227 unit increase	'-	CACNB2	Diastolic blood pressure	diastolic blood pressure	'-	GCST007098	10:18448045
Oceanian	10	17823958	18709344	0.0021	rs11014267-<b>G</b>	3 x 10-8	(EA)	'-	'-	0.225 unit increase	'-	CACNB2	Diastolic blood pressure	diastolic blood pressure	'-	GCST007098	10:18448045
Oceanian	10	17823958	18709344	0.0021	rs12258967-<b>G</b>	1 x 10-22		NR	'-	0.0252 unit decrease	[0.02-0.03]	CACNB2	Diastolic blood pressure	diastolic blood pressure	'-	GCST90018952	10:18439030
Oceanian	10	17823958	18709344	0.0021	rs4373814-<b>G</b>	4 x 10-10		0.55	'-	0.218 mmHg decrease	[NR]	SLC39A12, CACNB2	Diastolic blood pressure	diastolic blood pressure	'-	GCST001228	10:18131043
Oceanian	10	17823958	18709344	0.0021	rs67744136-<b>T</b>	1 x 10-24	(EA)	0.65	'-	'-	'-	CACNB2	Diastolic blood pressure x alcohol consumption interaction (2df test)	diastolic blood pressure, alcohol drinking	'-	GCST006166	10:18416407
Oceanian	10	17823958	18709344	0.0021	rs60721377-<b>C</b>	7 x 10-9	(AA, EA)	0.96	'-	'-	'-	SLC39A12, CACNB2	Diastolic blood pressure x alcohol consumption interaction (2df test)	diastolic blood pressure, alcohol drinking	'-	GCST006166	10:18122720
Oceanian	10	86681952	89254304	0.0011	rs17107001-<b>?</b>	8 x 10-6		NR	'-	'-	'-	PTEN	Systolic blood pressure and diastolic blood pressure (bivariate analysis)	diastolic blood pressure, systolic blood pressure	'-	GCST012189	10:87926752
Oceanian	10	17823958	18709344	0.0021	rs168534-<b>?</b> x rs10828625-<b>?</b>	1 x 10-7		NR	'-	'-	'-	No mapped genes x CACNB2	Diffuse plaques (SNP x SNP interaction)	diffuse plaque measurement	'-	GCST010341	10:18393610
Oceanian	10	86681952	89254304	0.0011	rs6473281-<b>?</b> x rs3802658-<b>?</b>	7 x 10-8		NR	'-	'-	'-	No mapped genes x CH25H	Diffuse plaques (SNP x SNP interaction)	diffuse plaque measurement	'-	GCST010341	10:89205934
Oceanian	10	17823958	18709344	0.0021	rs10764331-<b>G</b>	3 x 10-11		0.413287	'-	0.053320684 unit increase	[0.038-0.069]	CACNB2	Medication use (diuretics)	Diuretic use measurement	'-	GCST007928	10:18162907
Oceanian	10	17823958	18709344	0.0021	rs976785-<b>T</b>	5 x 10-12		0.330782	'-	0.057924587 unit decrease	[0.041-0.074]	CACNB2	Medication use (diuretics)	Diuretic use measurement	'-	GCST007928	10:18416145
Oceanian	10	17823958	18709344	0.0021	rs12258967-<b>G</b>	1 x 10-11		NR	'-	0.0571 unit decrease	[0.04-0.074]	CACNB2	Medication use (diuretics)	Diuretic use measurement	'-	GCST90018985	10:18439030
Oceanian	10	17823958	18709344	0.0021	rs1888693-<b>A</b>	4 x 10-9		0.343453	'-	0.0033327 unit decrease	[NR]	CACNB2	Diverticular disease	diverticular disease	'-	GCST006479	10:18151515
Oceanian	10	17823958	18709344	0.0021	rs72786007-<b>G</b>	2 x 10-8	(26 ms)	0.870643	'-	0.0440924 unit increase	[0.028-0.06]	CACNB2	Electrocardiogram morphology (amplitude at temporal datapoints)	electrocardiography	'-	GCST010796	10:18305869
Oceanian	10	17823958	18709344	0.0021	rs72786007-<b>G</b>	5 x 10-8	(22 ms)	0.870643	'-	0.0434618 unit increase	[0.027-0.06]	CACNB2	Electrocardiogram morphology (amplitude at temporal datapoints)	electrocardiography	'-	GCST010796	10:18305869
Oceanian	10	17823958	18709344	0.0021	rs72786007-<b>G</b>	4 x 10-8	(24 ms)	0.870643	'-	0.0434115 unit increase	[0.027-0.06]	CACNB2	Electrocardiogram morphology (amplitude at temporal datapoints)	electrocardiography	'-	GCST010796	10:18305869
Oceanian	10	86681952	89254304	0.0011	rs3802662-<b>C</b>	4 x 10-8	(-108 ms)	0.308988	'-	0.0335534 unit increase	[0.022-0.046]	LDB3	Electrocardiogram morphology (amplitude at temporal datapoints)	electrocardiography	'-	GCST010796	10:86685984
Oceanian	10	86681952	89254304	0.0011	rs3802662-<b>C</b>	4 x 10-8	(-110 ms)	0.308988	'-	0.0324194 unit increase	[0.02-0.044]	LDB3	Electrocardiogram morphology (amplitude at temporal datapoints)	electrocardiography	'-	GCST010796	10:86685984
Oceanian	10	86681952	89254304	0.0011	rs7897422-<b>C</b>	6 x 10-12		0.191027	'-	0.019316692 unit increase	[0.014-0.025]	MIR4679-2	Eosinophil counts	eosinophil count	'-	GCST90002381	10:89089947
Oceanian	10	86681952	89254304	0.0011	rs7897422-<b>C</b>	4 x 10-15		0.279973	'-	'-	'-	MIR4679-2	Eosinophil counts	eosinophil count	'-	GCST90002302	10:89089947
Oceanian	10	86681952	89254304	0.0011	rs7897422-<b>C</b>	2 x 10-16		0.192058	'-	0.020768 SD unit increase	[0.016-0.026]	MIR4679-2	Eosinophil counts	eosinophil count	'-	GCST90002298	10:89089947
Oceanian	10	86681952	89254304	0.0011	rs2211595-<b>?</b>	6 x 10-15		NR	'-	'-	'-	MIR4679-2	Eosinophil counts	eosinophil count	'-	GCST007065	10:89084129
Oceanian	10	86681952	89254304	0.0011	rs7086087-<b>T</b>	2 x 10-9		NR	'-	0.0121 unit increase	[0.0082-0.016]	MIR4679-2, CH25H	Eosinophil counts	eosinophil count	'-	GCST90018953	10:89083362
Oceanian	10	86681952	89254304	0.0011	rs59085061-<b>G</b>	7 x 10-12		0.039905	'-	0.039357204 unit decrease	[0.028-0.051]	PTEN	Eosinophil counts	eosinophil count	'-	GCST90002381	10:87921701
Oceanian	10	86681952	89254304	0.0011	rs1234214-<b>A</b>	2 x 10-30		0.390555	'-	0.026431125 unit increase	[0.022-0.031]	PTEN	Eosinophil counts	eosinophil count	'-	GCST90002381	10:87938433
Oceanian	10	86681952	89254304	0.0011	rs1234214-<b>A</b>	4 x 10-43		0.395499	'-	'-	'-	PTEN	Eosinophil counts	eosinophil count	'-	GCST90002302	10:87938433
Oceanian	10	86681952	89254304	0.0011	rs745566843-<b>D</b>	2 x 10-46		0.393362	'-	0.030096 SD unit increase	[0.026-0.034]	PTEN	Eosinophil counts	eosinophil count	'-	GCST90002298	10:87916554
Oceanian	10	86681952	89254304	0.0011	rs3831732-<b>CA</b>	2 x 10-15		0.3946	'-	0.02921068 unit increase	[0.022-0.036]	PTEN	Eosinophil counts	eosinophil count	'-	GCST004606	10:87895486
Oceanian	10	86681952	89254304	0.0011	rs701848-<b>T</b>	4 x 10-14		0.61	'-	'-	'-	PTEN	Eosinophil counts	eosinophil count	'-	GCST90056180	10:87966988
Oceanian	10	86681952	89254304	0.0011	rs1234214-<b>A</b>	7 x 10-26		NR	'-	0.0176 unit increase	[0.014-0.021]	PTEN	Eosinophil counts	eosinophil count	'-	GCST90018953	10:87938433
Oceanian	10	86681952	89254304	0.0011	rs1234214-<b>?</b>	7 x 10-37		NR	'-	'-	'-	PTEN	Eosinophil counts	eosinophil count	'-	GCST007065	10:87938433
Oceanian	10	86681952	89254304	0.0011	rs2673803-<b>T</b>	7 x 10-12		0.35	'-	0.02569703 unit decrease	[0.018-0.033]	PTEN	Eosinophil percentage of granulocytes	eosinophil percentage of granulocytes	'-	GCST004617	10:87939452
Oceanian	10	86681952	89254304	0.0011	rs7897422-<b>C</b>	4 x 10-13		0.191016	'-	0.020386485 unit increase	[0.015-0.026]	MIR4679-2	Eosinophil percentage of white cells	eosinophil percentage of leukocytes	'-	GCST90002382	10:89089947
Oceanian	10	86681952	89254304	0.0011	rs1234214-<b>A</b>	5 x 10-28		0.390567	'-	0.024976043 unit increase	[0.021-0.029]	PTEN	Eosinophil percentage of white cells	eosinophil percentage of leukocytes	'-	GCST90002382	10:87938433
Oceanian	10	86681952	89254304	0.0011	rs2673803-<b>T</b>	2 x 10-14		0.3499	'-	0.02850167 unit decrease	[0.021-0.036]	PTEN	Eosinophil percentage of white cells	eosinophil percentage of leukocytes	'-	GCST004600	10:87939452
Oceanian	10	86681952	89254304	0.0011	rs9658688-<b>GT</b>	4 x 10-13		0.499618	'-	0.016060969 unit increase	[0.012-0.02]	FAS	Red blood cell count	erythrocyte count	'-	GCST90002403	10:88996200
Oceanian	10	86681952	89254304	0.0011	rs7897395-<b>?</b>	2 x 10-11		NR	'-	'-	'-	FAS	Red blood cell count	erythrocyte count	'-	GCST007069	10:88994850
Oceanian	10	86681952	89254304	0.0011	rs10887704-<b>?</b>	1 x 10-10		NR	'-	'-	'-	NUTM2A-AS1	Red blood cell count	erythrocyte count	'-	GCST007069	10:87203281
Oceanian	10	86681952	89254304	0.0011	rs34417600-<b>C</b>	3 x 10-16		0.039538	'-	0.04629964 unit decrease	[0.035-0.057]	PTEN	Red blood cell count	erythrocyte count	'-	GCST90002403	10:87884529
Oceanian	10	86681952	89254304	0.0011	rs644205-<b>A</b>	6 x 10-11		NR	'-	0.0145 unit decrease	[0.01-0.019]	PTEN, MED6P1	Red blood cell count	erythrocyte count	'-	GCST90018971	10:87986057
Oceanian	10	86681952	89254304	0.0011	rs644205-<b>?</b>	1 x 10-16		NR	'-	'-	'-	PTEN, MED6P1	Red blood cell count	erythrocyte count	'-	GCST007069	10:87986057
Oceanian	10	86681952	89254304	0.0011	rs10430643-<b>?</b>	2 x 10-11		NR	'-	'-	'-	RNLS	Red blood cell count	erythrocyte count	'-	GCST007069	10:88550323
Oceanian	10	86681952	89254304	0.0011	rs9420446-<b>T</b>	2 x 10-9		0.151129	'-	0.018603647 unit decrease	[0.013-0.025]	SHLD2	Red blood cell count	erythrocyte count	'-	GCST90002403	10:87120932
Oceanian	10	86681952	89254304	0.0011	rs10887741-<b>T</b>	4 x 10-6		NR	1.32	'-	[1.17-1.49]	PAPSS2	Leisure-time exercise behaviour	exercise	'-	GCST000474	10:87683553
Oceanian	10	17823958	18709344	0.0021	rs9418383-<b>C</b>	8 x 10-7		0.07544	2.393	'-	[1.957-2.829]	SLC39A12	Elevated fasting plasma glucose	fasting blood glucose measurement	'-	GCST006257	10:18001629
Oceanian	10	86681952	89254304	0.0011	rs1819575-<b>?</b>	8 x 10-15		NR	'-	'-	'-	MED6P1	Lung function (FEV1/FVC)	FEV/FEC ratio	'-	GCST007080	10:88067236
Oceanian	10	86681952	89254304	0.0011	rs2250644-<b>T</b>	2 x 10-8		0.33	'-	0.0054 unit increase	NR	LIPA	Fibrinogen levels	fibrinogen measurement	'-	GCST003194	10:89249122
Oceanian	10	86681952	89254304	0.0011	rs3758477-<b>T</b>	2 x 10-6	(Metopion eminence depth)	0.35	'-	0.058 unit increase	[NR]	FAM245A, MIR4678	Forehead morphology	forehead morphology measurement	'-	GCST006106	10:87503615
Oceanian	10	86681952	89254304	0.0011	rs2576164-<b>C</b>	7 x 10-10		NR	'-	0.0149 unit increase	[0.01-0.02]	RNLS	Estimated glomerular filtration rate	glomerular filtration rate	'-	GCST90019506	10:88567896
Oceanian	10	86681952	89254304	0.0011	rs139401390-<b>G</b>	6 x 10-8		0.025	'-	3.72 ml/min/1.73m2 decrease	[0.3-7.14]	RPL7P34, LIPF	Estimated glomerular filtration rate in coronary artery disease and impaired kidney function	glomerular filtration rate	chronic kidney disease, coronary artery disease	GCST007495	10:88643382
Oceanian	10	86681952	89254304	0.0011	rs9420446-<b>T</b>	1 x 10-8		0.2679	'-	0.0023 unit increase	[0.0015-0.0031]	SHLD2	Estimated glomerular filtration rate	glomerular filtration rate	'-	GCST008058	10:87120932
Oceanian	10	86681952	89254304	0.0011	rs77902272-<b>A</b>	2 x 10-6		0.0121	'-	0.749 unit decrease	[0.44-1.06]	BMPR1A	Glucagon levels in response to oral glucose tolerance test (30 minutes)	glucagon measurement	'-	GCST011137	10:86931800
Oceanian	10	86681952	89254304	0.0011	rs17096421-<b>A</b>	2 x 10-8		0.943586	'-	0.0513762 unit increase	[0.034-0.069]	GLUD1	Glutamine levels	glutamine measurement	'-	GCST90092818	10:87060835
Oceanian	10	86681952	89254304	0.0011	rs9420434-<b>C</b>	9 x 10-11		0.245	1.54	'-	[1.35-1.75]	GLUD1	Renal underexcretion gout	gout	'-	GCST010276	10:87083452
Oceanian	10	86681952	89254304	0.0011	rs3129500-<b>G</b>	4 x 10-17		0.358	1.37	'-	[1.28-1.48]	SHLD2	Gout	gout	'-	GCST010277	10:87155350
Oceanian	10	86681952	89254304	0.0011	rs7903456-<b>?</b>	4 x 10-8		NR	1.23	'-	NR	SHLD2	Gout	gout	'-	GCST003925	10:87159562
Oceanian	10	86681952	89254304	0.0011	rs7903456-<b>A</b>	6 x 10-7	(Japanese)	0.248	1.26	'-	[1.15-1.38]	SHLD2	Gout	gout	'-	GCST003925	10:87159562
Oceanian	10	86681952	89254304	0.0011	rs6586063-<b>G</b>	4 x 10-11		0.368	1.49	'-	[1.32-1.68]	SHLD2	Gout (combined type)	gout	'-	GCST010274	10:87189288
Oceanian	10	86681952	89254304	0.0011	rs7903456-<b>A</b>	4 x 10-8		0.248	1.34	'-	[1.21-1.49]	SHLD2	Renal underexcretion gout	gout	'-	GCST003926	10:87159562
Oceanian	10	86681952	89254304	0.0011	rs77822607-<b>A</b>	5 x 10-6	(G_Gemmiger_HB)	0.0218136	'-	1.05433 unit decrease	[0.6-1.51]	PAPSS2	Gut microbiota (bacterial taxa, hurdle binary method)	gut microbiome measurement	'-	GCST010396	10:87695914
Oceanian	10	86681952	89254304	0.0011	rs36062478-<b>T</b>	2 x 10-8		0.89	0.938387	'-	[NR]	PTEN	Ambidextrousness	handedness	'-	GCST90013420	10:87962974
Oceanian	10	86681952	89254304	0.0011	rs3831732-<b>CA</b>	3 x 10-12		NR	'-	0.0176 unit decrease	[0.013-0.022]	PTEN	Glycated hemoglobin levels	HbA1c measurement	'-	GCST90019509	10:87895486
Oceanian	10	86681952	89254304	0.0011	rs11203032-<b>?</b>	8 x 10-6	(EA)	0.1	1.22	'-	[0.97-1.53]	CH25H	Heart failure	heart failure	'-	GCST000675	10:89204857
Oceanian	10	86681952	89254304	0.0011	rs1937332-<b>G</b>	7 x 10-7		0.47	'-	2.6 ms increase	[1.58-3.62]	MIR4679-2	Atrioventricular conduction	heart function measurement	'-	GCST000852	10:89067022
Oceanian	10	86681952	89254304	0.0011	rs147048550-<b>TGTAA</b>	1 x 10-10		0.975078	'-	0.0690115 unit decrease	[0.047-0.091]	ATAD1	Heel bone mineral density	heel bone mineral density	'-	GCST006288	10:87796055
Oceanian	10	86681952	89254304	0.0011	rs147048550-<b>TGTAA</b>	4 x 10-7	(men)	0.97512	'-	0.0854195 unit decrease	[0.053-0.118]	ATAD1	Heel bone mineral density	heel bone mineral density	'-	GCST006288	10:87796055
Oceanian	10	86681952	89254304	0.0011	rs34192637-<b>?</b>	6 x 10-13		NR	'-	0.0245356 unit decrease	[0.018-0.031]	BMPR1A	Heel bone mineral density	heel bone mineral density	'-	GCST006433	10:86928666
Oceanian	10	86681952	89254304	0.0011	rs147819275-<b>?</b>	9 x 10-11		NR	'-	'-	'-	BMPR1A	Heel bone mineral density	heel bone mineral density	'-	GCST007066	10:86844812
Oceanian	10	17823958	18709344	0.0021	rs80262246-<b>?</b>	7 x 10-11		NR	'-	'-	'-	CACNB2, SLC39A12	Heel bone mineral density	heel bone mineral density	'-	GCST007066	10:18117957
Oceanian	10	86681952	89254304	0.0011	rs4934253-<b>G</b>	2 x 10-9		0.92441	'-	0.020921 unit decrease	[0.014-0.028]	LDB3	Heel bone mineral density	heel bone mineral density	'-	GCST006979	10:86721235
Oceanian	10	86681952	89254304	0.0011	rs17173698-<b>?</b>	4 x 10-16		NR	'-	0.0574583 unit decrease	[0.044-0.07]	PAPSS2	Heel bone mineral density	heel bone mineral density	'-	GCST006433	10:87709196
Oceanian	10	86681952	89254304	0.0011	rs7896505-<b>?</b>	3 x 10-16		NR	'-	0.0170634 unit increase	[0.013-0.021]	PAPSS2	Heel bone mineral density	heel bone mineral density	'-	GCST006433	10:87717352
Oceanian	10	86681952	89254304	0.0011	rs17173698-<b>G</b>	4 x 10-11		0.97455	'-	0.0391802 unit decrease	[0.028-0.051]	PAPSS2	Heel bone mineral density	heel bone mineral density	'-	GCST006979	10:87709196
Oceanian	10	86681952	89254304	0.0011	rs10887745-<b>G</b>	1 x 10-12		0.574714	'-	0.0134668 unit increase	[0.0097-0.0172]	PAPSS2	Heel bone mineral density	heel bone mineral density	'-	GCST006979	10:87722114
Oceanian	10	86681952	89254304	0.0011	rs17173698-<b>?</b>	2 x 10-18		NR	'-	'-	'-	PAPSS2	Heel bone mineral density	heel bone mineral density	'-	GCST007066	10:87709196
Oceanian	10	86681952	89254304	0.0011	rs3129399-<b>G</b>	2 x 10-14		0.847832	'-	0.021771 SD unit increase	[0.016-0.027]	NUTM2A-AS1, SHLD2	Hematocrit	hematocrit	'-	GCST90002304	10:87191905
Oceanian	10	86681952	89254304	0.0011	rs2576159-<b>T</b>	1 x 10-10		0.332305	'-	'-	'-	RNLS	Hematocrit	hematocrit	'-	GCST90002308	10:88536710
Oceanian	10	86681952	89254304	0.0011	rs2576159-<b>T</b>	6 x 10-12		0.318228	'-	0.013595 SD unit increase	[0.0097-0.0175]	RNLS	Hematocrit	hematocrit	'-	GCST90002304	10:88536710
Oceanian	10	86681952	89254304	0.0011	rs2576159-<b>T</b>	3 x 10-11		0.319344	'-	0.015718931 unit increase	[0.011-0.02]	RNLS	Hematocrit	hematocrit	'-	GCST90002383	10:88536710
Oceanian	10	86681952	89254304	0.0011	rs2765454-<b>A</b>	1 x 10-9		NR	'-	0.0106 unit increase	[0.0073-0.0139]	RNLS	Hematocrit	hematocrit	'-	GCST90018960	10:88533767
Oceanian	10	86681952	89254304	0.0011	rs4934311-<b>A</b>	3 x 10-13		0.746713	'-	'-	'-	SHLD2	Hematocrit	hematocrit	'-	GCST90002308	10:87169895
Oceanian	10	86681952	89254304	0.0011	rs369194245-<b>CAAAAA</b>	9 x 10-12		0.154034	'-	0.021045936 unit decrease	[0.015-0.027]	SHLD2	Hematocrit	hematocrit	'-	GCST90002383	10:87107095
Oceanian	10	86681952	89254304	0.0011	rs3129353-<b>A</b>	6 x 10-11		NR	'-	0.0117 unit decrease	[0.0082-0.0152]	SHLD2	Hematocrit	hematocrit	'-	GCST90018960	10:87142045
Oceanian	10	86681952	89254304	0.0011	rs3831732-<b>CA</b>	4 x 10-13		NR	'-	0.0151 unit decrease	[0.011-0.019]	PTEN	Hemoglobin A1c levels	hemoglobin A1 measurement	'-	GCST90018958	10:87895486
Oceanian	10	86681952	89254304	0.0011	rs2576159-<b>T</b>	1 x 10-11		0.319337	'-	0.016096042 unit increase	[0.011-0.021]	RNLS	Hemoglobin	hemoglobin measurement	'-	GCST90002384	10:88536710
Oceanian	10	86681952	89254304	0.0011	rs2576159-<b>T</b>	9 x 10-9		NR	'-	0.0098 unit increase	[0.0065-0.0131]	RNLS	Hemoglobin	hemoglobin measurement	'-	GCST90018957	10:88536710
Oceanian	10	86681952	89254304	0.0011	rs2576159-<b>T</b>	3 x 10-12		0.318234	'-	0.013759 SD unit increase	[0.0099-0.0176]	RNLS	Hemoglobin concentration	hemoglobin measurement	'-	GCST90002310	10:88536710
Oceanian	10	86681952	89254304	0.0011	rs2576159-<b>T</b>	2 x 10-10		0.333386	'-	'-	'-	RNLS	Hemoglobin concentration	hemoglobin measurement	'-	GCST90002314	10:88536710
Oceanian	10	86681952	89254304	0.0011	rs4933432-<b>A</b>	6 x 10-12		0.848427	'-	0.021230597 unit increase	[0.015-0.027]	SHLD2	Hemoglobin	hemoglobin measurement	'-	GCST90002384	10:87165772
Oceanian	10	86681952	89254304	0.0011	rs4933432-<b>A</b>	1 x 10-10		NR	'-	0.0135 unit increase	[0.0094-0.0176]	SHLD2	Hemoglobin	hemoglobin measurement	'-	GCST90018957	10:87165772
Oceanian	10	86681952	89254304	0.0011	rs3129430-<b>A</b>	3 x 10-15		0.848062	'-	0.021752 SD unit increase	[0.016-0.027]	SHLD2	Hemoglobin concentration	hemoglobin measurement	'-	GCST90002310	10:87182813
Oceanian	10	86681952	89254304	0.0011	rs4934311-<b>A</b>	2 x 10-14		0.751389	'-	'-	'-	SHLD2	Hemoglobin concentration	hemoglobin measurement	'-	GCST90002314	10:87169895
Oceanian	10	86681952	89254304	0.0011	rs11202365-<b>T</b>	3 x 10-10		'-	'-	0.014 unit increase	[NR]	SHLD2	Hemoglobin levels	hemoglobin measurement	'-	GCST010083	10:87170492
Oceanian	10	86681952	89254304	0.0011	rs11202156-<b>G</b>	3 x 10-8		0.727174	'-	0.0119436 unit increase	[0.0077-0.0161]	BMPR1A, LDB3	HDL cholesterol levels	high density lipoprotein cholesterol measurement	'-	GCST010242	10:86751569
Oceanian	10	86681952	89254304	0.0011	rs11202154-<b>T</b>	2 x 10-9		NR	'-	0.0138 unit decrease	[0.0093-0.0183]	LDB3, BMPR1A	HDL cholesterol	high density lipoprotein cholesterol measurement	'-	GCST90018956	10:86751546
Oceanian	10	86681952	89254304	0.0011	rs7920888-<b>A</b>	7 x 10-6	(Hip circumference )	0.494	'-	0.03 cm increase	[NR]	FAS, MIR4679-2	Obesity-related traits	hip circumference	'-	GCST001762	10:89058620
Oceanian	10	17823958	18709344	0.0021	rs2482109-<b>G</b>	3 x 10-6		'-	'-	0.2978 unit increase	'-	CACNB2	Metabolite levels (HVA/MHPG ratio)	HVA measurement, MHPG measurement	'-	GCST001823	10:18236241
Oceanian	10	86681952	89254304	0.0011	rs17110523-<b>?</b>	3 x 10-6		NR	'-	0.0963551 unit increase	[0.056-0.137]	RNLS	Hyperopia	Hypermetropia	'-	GCST012401	10:88272146
Oceanian	10	86681952	89254304	0.0011	rs11202717-<b>?</b>	6 x 10-8		NR	'-	0.122075 unit decrease	[0.078-0.166]	RNLS	Low myopia vs hyperopia	Hypermetropia, Myopia	'-	GCST012400	10:88329768
Oceanian	10	17823958	18709344	0.0021	rs12258967-<b>?</b>	1 x 10-21		NR	'-	0.06391272 unit increase	NR	CACNB2	Hypertension	hypertension	'-	GCST009685	10:18439030
Oceanian	10	17823958	18709344	0.0021	rs11014166-<b>A</b>	6 x 10-8		0.66	'-	0.09 log odds increase	[0.05-0.13]	CACNB2	Hypertension	hypertension	'-	GCST000398	10:18419869
Oceanian	10	17823958	18709344	0.0021	rs4373814-<b>G</b>	9 x 10-8		0.55	'-	0.046 unit decrease	[NR]	SLC39A12, CACNB2	Hypertension	hypertension	'-	GCST001238	10:18131043
Oceanian	10	17823958	18709344	0.0021	rs11012877-<b>G</b>	9 x 10-7		NR	'-	1.51 percent increase	'-	CACNB2	Brain volume in infants (grey matter)	infant grey matter volume measurement	'-	GCST004797	10:18177449
Oceanian	10	17823958	18709344	0.0021	rs17602253-<b>T</b>	2 x 10-18	(YKL-40)	0.988	'-	65.955 unit decrease	NR	CACNB2, SLC39A12	Serum immune biomarker levels	inflammatory biomarker measurement, YKL40 measurement	'-	GCST010146	10:18045986
Oceanian	10	86681952	89254304	0.0011	rs73370726-<b>C</b>	2 x 10-8		0.9	1.19	'-	[NR]	MIR4679-2	Inflammatory bowel disease	inflammatory bowel disease	'-	GCST011501	10:89093116
Oceanian	10	86681952	89254304	0.0011	rs73370726-<b>C</b>	2 x 10-8		0.9	1.19	'-	NR	MIR4679-2	Inflammatory bowel disease	inflammatory bowel disease	'-	GCST011501	10:89093116
Oceanian	10	86681952	89254304	0.0011	rs118164457-<b>T</b>	4 x 10-10		0.957	'-	0.0345 unit decrease	[0.023-0.046]	PTEN	Fasting insulin	insulin measurement	'-	GCST90002238	10:87920874
Oceanian	10	86681952	89254304	0.0011	rs9421553-<b>?</b>	8 x 10-6		NR	'-	4.47 z-score increase	'-	AGAP11, FAM25A	General cognitive ability	intelligence	'-	GCST006269	10:87014361
Oceanian	10	86681952	89254304	0.0011	rs4934298-<b>?</b>	7 x 10-6		NR	'-	4.493 z-score increase	'-	SHLD2	General cognitive ability	intelligence	'-	GCST006269	10:87119939
Oceanian	10	86681952	89254304	0.0011	rs7082720-<b>T</b>	1 x 10-7		NR	1.13	'-	[1.08-1.18]	ACTA2	Arthritis (juvenile idiopathic)	juvenile idiopathic arthritis	'-	GCST90010715	10:88982292
Oceanian	10	86681952	89254304	0.0011	rs147285445-<b>T</b>	4 x 10-6	(liability model)	0.998	'-	1.03 unit decrease	[0.6-1.46]	ANKRD22	Late-onset Alzheimer's disease	late-onset Alzheimers disease	'-	GCST003815	10:88850285
Oceanian	10	86681952	89254304	0.0011	rs188512985-<b>A</b>	7 x 10-9		0.081883	'-	0.023436785 unit increase	[0.015-0.031]	BMPR1A	White blood cell count	leukocyte count	'-	GCST90002407	10:86925918
Oceanian	10	86681952	89254304	0.0011	rs117800588-<b>?</b>	1 x 10-7		NR	'-	'-	'-	BMPR1A	White blood cell count	leukocyte count	'-	GCST007070	10:86914873
Oceanian	10	86681952	89254304	0.0011	rs2246828-<b>A</b>	5 x 10-17		0.298537	'-	0.02025993 unit increase	[0.016-0.025]	LIPA	White blood cell count	leukocyte count	'-	GCST90002407	10:89246195
Oceanian	10	86681952	89254304	0.0011	rs2246828-<b>A</b>	8 x 10-11		NR	'-	0.0143 unit increase	[0.01-0.0186]	LIPA	White blood cell count	leukocyte count	'-	GCST90018978	10:89246195
Oceanian	10	86681952	89254304	0.0011	rs1412445-<b>?</b>	2 x 10-13		NR	'-	'-	'-	LIPA	White blood cell count	leukocyte count	'-	GCST007070	10:89243047
Oceanian	10	86681952	89254304	0.0011	rs59085061-<b>G</b>	8 x 10-20		0.039932	'-	0.051513307 unit decrease	[0.04-0.063]	PTEN	White blood cell count	leukocyte count	'-	GCST90002407	10:87921701
Oceanian	10	86681952	89254304	0.0011	rs200280754-<b>T</b>	2 x 10-12		0.166903	'-	0.0326229 unit increase	[0.024-0.042]	PTEN	White blood cell count	leukocyte count	'-	GCST90018758	10:87879195
Oceanian	10	86681952	89254304	0.0011	rs79812451-<b>A</b>	2 x 10-12		NR	'-	0.0328 unit increase	[0.024-0.042]	PTEN	White blood cell count	leukocyte count	'-	GCST90018978	10:87878380
Oceanian	10	86681952	89254304	0.0011	rs59085061-<b>?</b>	8 x 10-13		NR	'-	'-	'-	PTEN	White blood cell count	leukocyte count	'-	GCST007070	10:87921701
Oceanian	10	17823958	18709344	0.0021	rs11407350-<b>AC</b>	3 x 10-13		0.490492	'-	0.016100647 unit increase	[0.012-0.02]	SLC39A12	White blood cell count	leukocyte count	'-	GCST90002407	10:17982728
Oceanian	10	17823958	18709344	0.0021	rs2497832-<b>A</b>	4 x 10-9		NR	'-	0.014 unit increase	[0.0093-0.0187]	SLC39A12	White blood cell count	leukocyte count	'-	GCST90018978	10:17983033
Oceanian	10	17823958	18709344	0.0021	rs553304-<b>?</b>	7 x 10-10		NR	'-	'-	'-	SLC39A12	White blood cell count	leukocyte count	'-	GCST007070	10:17977481
Oceanian	10	17823958	18709344	0.0021	rs56278466-<b>?</b>	3 x 10-27		0.3373	'-	0.01564 unit decrease	'-	MRC1	Aspartate aminotransferase platelet ratio index in high alcohol intake	liver fibrosis measurement	alcohol abuse	GCST90011735	10:17833858
Oceanian	10	17823958	18709344	0.0021	rs56278466-<b>?</b>	5 x 10-40		0.3373	'-	0.01551 unit decrease	'-	MRC1	Fibrosis-4 index in high alcohol intake	liver fibrosis measurement	alcohol abuse	GCST90011736	10:17833858
Oceanian	10	86681952	89254304	0.0011	rs444386-<b>?</b>	2 x 10-6		NR	'-	'-	'-	LIPN	Lobe attachment (rater-scored or self-reported)	lobe attachment	'-	GCST005192	10:88768421
Oceanian	10	86681952	89254304	0.0011	rs9664222-<b>C</b>	7 x 10-7		0.79	1.22	'-	[NR]	RPS26P38, MINPP1	Longevity	longevity	'-	GCST000632	10:87578876
Oceanian	10	17823958	18709344	0.0021	rs11014204-<b>C</b>	3 x 10-9		0.719772	'-	0.0137929 unit decrease	[0.0092-0.0184]	CACNB2	LDL cholesterol levels	low density lipoprotein cholesterol measurement	'-	GCST010245	10:18431916
Oceanian	10	17823958	18709344	0.0021	rs1757216-<b>G</b>	1 x 10-8		0.152589	'-	0.0154368 unit decrease	[0.01-0.021]	CACNB2	Low density lipoprotein cholesterol levels	low density lipoprotein cholesterol measurement	'-	GCST90002412	10:18217497
Oceanian	10	86681952	89254304	0.0011	rs117634027-<b>T</b>	1 x 10-7		0.006	6.04	'-	[3.11-11.76]	RNLS	Familial lung adenocarcinoma	lung adenocarcinoma, family history of lung cancer	'-	GCST006087	10:88340394
Oceanian	10	86681952	89254304	0.0011	rs1926203-<b>?</b>	1 x 10-6		NR	1.12	'-	[NR]	ACTA2, STAMBPL1	Lung cancer	lung carcinoma	'-	GCST000459	10:88967577
Oceanian	10	86681952	89254304	0.0011	rs12775501-<b>T</b>	6 x 10-14		0.358994	'-	0.017349716 unit decrease	[0.013-0.022]	ACTA2, FAS	Lymphocyte percentage of white cells	lymphocyte percentage of leukocytes	'-	GCST90002389	10:88991152
Oceanian	10	86681952	89254304	0.0011	rs1412445-<b>T</b>	7 x 10-9		0.337893	'-	0.013563481 unit decrease	[0.009-0.0181]	LIPA	Lymphocyte percentage of white cells	lymphocyte percentage of leukocytes	'-	GCST90002389	10:89243047
Oceanian	10	86681952	89254304	0.0011	rs140079792-<b>GT</b>	1 x 10-10		0.046375	'-	0.03527525 unit increase	[0.025-0.046]	PTEN	Lymphocyte percentage of white cells	lymphocyte percentage of leukocytes	'-	GCST90002389	10:87872091
Oceanian	10	86681952	89254304	0.0011	rs1969821-<b>A</b>	4 x 10-7	(children)	NR	'-	0.03 mg/dl increase	[0.018-0.042]	PAPSS2, RPS26P38	Magnesium levels	magnesium measurement	'-	GCST003195	10:87655391
Oceanian	10	86681952	89254304	0.0011	rs791888-<b>T</b>	4 x 10-7		NR	'-	0.0243 mg/dl increase	[NR]	PAPSS2, RPS26P38	Magnesium levels	magnesium measurement	'-	GCST002860	10:87652818
Oceanian	10	86681952	89254304	0.0011	rs791888-<b>T</b>	2 x 10-6	(EA)	NR	'-	0.02742 mg/dl increase	(0.01614-0.03871)	PAPSS2, RPS26P38	Magnesium levels	magnesium measurement	'-	GCST002860	10:87652818
Oceanian	10	17823958	18709344	0.0021	rs11592978-<b>?</b>	4 x 10-6		NR	0.8399	'-	[0.77-0.91]	CACNB2, SLC39A12	Major depressive episode treated with electroconvulsive therapy	major depressive episode	'-	GCST012095	10:18059625
Oceanian	10	86681952	89254304	0.0011	rs1359582-<b>?</b>	1 x 10-7		NR	'-	0.09 unit increase	[NR]	RNLS	Depressive and manic episodes in bipolar disorder	manic episode measurement, depressive episode measurement	bipolar disorder	GCST003090	10:88570726
Oceanian	10	17823958	18709344	0.0021	rs508196-<b>C</b>	4 x 10-9		0.589	'-	0.0116 unit increase	[0.0077-0.0155]	SLC39A12	Self-reported math ability	mathematical ability	'-	GCST006573	10:17974944
Oceanian	10	17823958	18709344	0.0021	rs508196-<b>T</b>	4 x 10-9	(MTAG)	0.411	'-	0.0107 unit decrease	[0.0072-0.0142]	SLC39A12	Self-reported math ability (MTAG)	mathematical ability	'-	GCST006569	10:17974944
Oceanian	10	17823958	18709344	0.0021	rs12258967-<b>G</b>	2 x 10-16	(Mean Arterial Pressure)	0.36	'-	0.431 mmHg decrease	[0.33-0.53]	CACNB2	Blood pressure	mean arterial pressure	'-	GCST001236	10:18439030
Oceanian	10	17823958	18709344	0.0021	rs11014166-<b>T</b>	2 x 10-12		0.311677	'-	0.34797183 unit decrease	[0.25-0.44]	CACNB2	Mean arterial pressure	mean arterial pressure	'-	GCST006231	10:18419869
Oceanian	10	17823958	18709344	0.0021	rs12258967-<b>G</b>	1 x 10-33		NR	'-	0.0298 unit decrease	[0.025-0.035]	CACNB2	Mean arterial pressure	mean arterial pressure	'-	GCST90018963	10:18439030
Oceanian	10	17823958	18709344	0.0021	rs17613287-<b>A</b>	9 x 10-14	(EA)	0.66	'-	'-	'-	CACNB2	Mean arterial pressure x alcohol consumption interaction (2df test)	mean arterial pressure, alcohol drinking	'-	GCST006167	10:18430748
Oceanian	10	86681952	89254304	0.0011	rs3831732-<b>CA</b>	2 x 10-14		0.393484	'-	0.017416602 unit decrease	[0.013-0.022]	PTEN	Mean corpuscular hemoglobin	mean corpuscular hemoglobin	'-	GCST90002390	10:87895486
Oceanian	10	86681952	89254304	0.0011	rs644205-<b>?</b>	1 x 10-15		NR	'-	'-	'-	PTEN, MED6P1	Mean corpuscular hemoglobin	mean corpuscular hemoglobin	'-	GCST007068	10:87986057
Oceanian	10	86681952	89254304	0.0011	rs4405216-<b>T</b>	2 x 10-10		NR	'-	0.0188 unit increase	[0.013-0.024]	RNLS, MED6P1	Mean corpuscular hemoglobin	mean corpuscular hemoglobin	'-	GCST90018964	10:88060413
Oceanian	10	86681952	89254304	0.0011	rs761659435-<b>D</b>	8 x 10-17		0.393389	'-	0.01725 SD unit decrease	[0.013-0.021]	PTEN	Mean corpuscular hemoglobin	mean corpuscular hemoglobin concentration	'-	GCST90002322	10:87879300
Oceanian	10	86681952	89254304	0.0011	rs572474-<b>G</b>	6 x 10-14		0.148129	'-	'-	'-	PTEN, MED6P1	Mean corpuscular hemoglobin	mean corpuscular hemoglobin concentration	'-	GCST90002326	10:88031897
Oceanian	10	86681952	89254304	0.0011	rs3824729-<b>G</b>	4 x 10-16		0.506366	'-	'-	'-	FAS	Mean corpuscular volume	mean corpuscular volume	'-	GCST90002338	10:88992859
Oceanian	10	86681952	89254304	0.0011	rs3824729-<b>G</b>	3 x 10-17		0.499279	'-	0.015263 SD unit decrease	[0.012-0.019]	FAS	Mean corpuscular volume	mean corpuscular volume	'-	GCST90002334	10:88992859
Oceanian	10	86681952	89254304	0.0011	rs10600180-<b>C</b>	4 x 10-12		0.486328	'-	0.013918 unit increase	[0.0099-0.018]	FAS	Mean corpuscular volume	mean corpuscular volume	'-	GCST90002392	10:89001264
Oceanian	10	86681952	89254304	0.0011	rs397971741-<b>GT</b>	7 x 10-12		NR	'-	0.0136 unit decrease	[0.0097-0.0175]	FAS	Mean corpuscular volume	mean corpuscular volume	'-	GCST90018966	10:88996200
Oceanian	10	86681952	89254304	0.0011	rs10600180-<b>C</b>	1 x 10-12		0.486362	'-	0.016028477 unit increase	[0.012-0.02]	FAS	Mean spheric corpuscular volume	mean corpuscular volume	'-	GCST90002397	10:89001264
Oceanian	10	86681952	89254304	0.0011	rs806685-<b>A</b>	4 x 10-20		0.386129	'-	'-	'-	MED6P1, PTEN	Mean corpuscular volume	mean corpuscular volume	'-	GCST90002338	10:88005787
Oceanian	10	86681952	89254304	0.0011	rs806685-<b>A</b>	4 x 10-23		0.38414	'-	0.019233 SD unit decrease	[0.015-0.023]	MED6P1, PTEN	Mean corpuscular volume	mean corpuscular volume	'-	GCST90002334	10:88005787
Oceanian	10	86681952	89254304	0.0011	rs559270-<b>C</b>	2 x 10-10		0.38223	'-	0.014937723 unit decrease	[0.01-0.02]	MED6P1, PTEN	Mean spheric corpuscular volume	mean corpuscular volume	'-	GCST90002397	10:87999551
Oceanian	10	86681952	89254304	0.0011	rs200480363-<b>C</b>	6 x 10-12		0.037167	'-	0.0435986 unit increase	[0.033-0.054]	PTEN	Mean corpuscular volume	mean corpuscular volume	'-	GCST90002392	10:87903163
Oceanian	10	86681952	89254304	0.0011	rs3831732-<b>CA</b>	1 x 10-14		0.393506	'-	0.0201664 unit decrease	[0.016-0.024]	PTEN	Mean corpuscular volume	mean corpuscular volume	'-	GCST90002392	10:87895486
Oceanian	10	86681952	89254304	0.0011	rs17106896-<b>T</b>	8 x 10-11		0.040865	'-	0.037221044 unit increase	[0.026-0.048]	PTEN	Mean spheric corpuscular volume	mean corpuscular volume	'-	GCST90002397	10:87917350
Oceanian	10	86681952	89254304	0.0011	rs644205-<b>A</b>	5 x 10-11		NR	'-	0.0169 unit increase	[0.012-0.022]	PTEN, MED6P1	Mean corpuscular volume	mean corpuscular volume	'-	GCST90018966	10:87986057
Oceanian	10	86681952	89254304	0.0011	rs11202654-<b>A</b>	7 x 10-17		0.883475	'-	0.024925 SD unit increase	[0.019-0.031]	MED6P1	Mean platelet volume	mean platelet volume	'-	GCST90002346	10:88098060
Oceanian	10	86681952	89254304	0.0011	rs7070980-<b>C</b>	2 x 10-14		0.880723	'-	'-	'-	MED6P1	Mean platelet volume	mean platelet volume	'-	GCST90002349	10:88095851
Oceanian	10	86681952	89254304	0.0011	rs11202654-<b>G</b>	5 x 10-14		0.117052	'-	0.026248885 unit decrease	[0.019-0.033]	MED6P1	Mean platelet volume	mean platelet volume	'-	GCST90002395	10:88098060
Oceanian	10	86681952	89254304	0.0011	rs701848-<b>C</b>	9 x 10-28		0.390978	'-	0.025228966 unit decrease	[0.021-0.03]	PTEN	Mean reticulocyte volume	mean reticulocyte volume	'-	GCST90002396	10:87966988
Oceanian	10	17823958	18709344	0.0021	rs10508558-<b>?</b>	9 x 10-6		NR	1.5425	'-	[NR]	SLC39A12, CACNB2	Bipolar disorder and schizophrenia	mental or behavioural disorder	'-	GCST000821	10:18099505
Oceanian	10	17823958	18709344	0.0021	rs8181477-<b>C</b>	1 x 10-6	(BMR RQ)	0.419	'-	0.04 unit increase	[NR]	CACNB2	Obesity-related traits	metabolic rate measurement	'-	GCST001762	10:18493951
Oceanian	10	86681952	89254304	0.0011	rs79252156-<b>A</b>	4 x 10-13		0.0432017	'-	'-	'-	MED6P1	Monocyte count	monocyte count	'-	GCST90002344	10:88103196
Oceanian	10	86681952	89254304	0.0011	rs74364334-<b>A</b>	1 x 10-15		0.049832	'-	0.034841 SD unit increase	[0.026-0.043]	RNLS, MED6P1	Monocyte count	monocyte count	'-	GCST90002340	10:88118577
Oceanian	10	86681952	89254304	0.0011	rs74364334-<b>A</b>	4 x 10-13		0.049966	'-	0.0374013 unit increase	[0.027-0.047]	RNLS, MED6P1	Monocyte count	monocyte count	'-	GCST90002393	10:88118577
Oceanian	10	86681952	89254304	0.0011	rs74364334-<b>A</b>	8 x 10-14		NR	'-	0.04 unit increase	[0.029-0.051]	RNLS, MED6P1	Monocyte count	monocyte count	'-	GCST90018967	10:88118577
Oceanian	10	17823958	18709344	0.0021	rs72784717-<b>T</b>	3 x 10-9		0.177222	'-	0.017401922 unit decrease	[0.012-0.023]	SLC39A12	Monocyte count	monocyte count	'-	GCST90002393	10:17959705
Oceanian	10	86681952	89254304	0.0011	rs76257861-<b>G</b>	3 x 10-18		0.045361	'-	0.046882488 unit increase	[0.036-0.057]	MED6P1	Monocyte percentage of white cells	monocyte percentage of leukocytes	'-	GCST90002394	10:88097115
Oceanian	10	86681952	89254304	0.0011	rs9658691-<b>T</b>	2 x 10-6		NR	'-	0.0382599 unit decrease	[0.023-0.054]	FAS	Mosquito bite size	mosquito bite reaction size measurement	'-	GCST004863	10:88996406
Oceanian	10	86681952	89254304	0.0011	rs1819577-<b>A</b>	1 x 10-7		NR	1.06067	'-	NR	MED6P1	Multiple sclerosis	multiple sclerosis	'-	GCST009597	10:88067364
Oceanian	10	86681952	89254304	0.0011	rs1412445-<b>T</b>	2 x 10-23		0.33835	'-	0.019321 SD unit increase	[0.016-0.023]	LIPA	White blood cell count	myeloid white cell count	'-	GCST90002374	10:89243047
Oceanian	10	86681952	89254304	0.0011	rs1412444-<b>T</b>	3 x 10-23		0.321679	'-	'-	'-	LIPA	White blood cell count	myeloid white cell count	'-	GCST90002378	10:89243170
Oceanian	10	86681952	89254304	0.0011	rs114894790-<b>T</b>	3 x 10-24		0.0315263	'-	'-	'-	MED6P1, PTEN	White blood cell count	myeloid white cell count	'-	GCST90002378	10:88017202
Oceanian	10	86681952	89254304	0.0011	rs59085061-<b>G</b>	9 x 10-27		0.040472	'-	0.050292 SD unit decrease	[0.041-0.059]	PTEN	White blood cell count	myeloid white cell count	'-	GCST90002374	10:87921701
Oceanian	10	17823958	18709344	0.0021	rs1926739-<b>A</b>	9 x 10-13		0.486669	'-	0.013141 SD unit increase	[0.0095-0.0167]	SLC39A12	White blood cell count	myeloid white cell count	'-	GCST90002374	10:17981493
Oceanian	10	17823958	18709344	0.0021	rs2497833-<b>T</b>	7 x 10-11		0.502341	'-	'-	'-	SLC39A12	White blood cell count	myeloid white cell count	'-	GCST90002378	10:17983041
Oceanian	10	86681952	89254304	0.0011	rs1412444-<b>T</b>	2 x 10-9		0.344095	1.07	'-	[1.05-1.09]	LIPA	Myocardial infarction	myocardial infarction	'-	GCST011364	10:89243170
Oceanian	10	86681952	89254304	0.0011	rs1412445-<b>T</b>	1 x 10-20		0.34881	1.08	'-	[1.06-1.09]	LIPA	Myocardial infarction	myocardial infarction	'-	GCST011365	10:89243047
Oceanian	10	86681952	89254304	0.0011	rs1332329-<b>C</b>	3 x 10-13		0.36	1.08	'-	[1.06-1.1]	LIPA	Myocardial infarction	myocardial infarction	'-	GCST003117	10:89243662
Oceanian	10	86681952	89254304	0.0011	rs1320496-<b>T</b>	1 x 10-11		0.329313	'-	0.096252926 unit increase	[0.068-0.124]	LIPA	Myocardial infarction	myocardial infarction	'-	GCST90018657	10:89243088
Oceanian	10	86681952	89254304	0.0011	rs1412445-<b>T</b>	2 x 10-14		NR	'-	0.0727 unit increase	[0.054-0.091]	LIPA	Myocardial infarction	myocardial infarction	'-	GCST90018877	10:89243047
Oceanian	10	17823958	18709344	0.0021	rs12570727-<b>?</b>	3 x 10-9		'-	'-	'-	'-	CACNB2, SLC39A12	Subcortical volume (min-P)	neuroimaging measurement, brain volume measurement	'-	GCST010698	10:18136590
Oceanian	10	17823958	18709344	0.0021	rs10827785-<b>?</b>	2 x 10-11		'-	'-	'-	'-	MRC1, SLC39A12	Subcortical volume (MOSTest)	neuroimaging measurement, brain volume measurement	'-	GCST010702	10:17933413
Oceanian	10	86681952	89254304	0.0011	rs1412444-<b>T</b>	2 x 10-25		0.329652	'-	'-	'-	LIPA	Neutrophil count	neutrophil count	'-	GCST90002355	10:89243170
Oceanian	10	86681952	89254304	0.0011	rs1412445-<b>T</b>	3 x 10-25		0.338068	'-	0.021069 SD unit increase	[0.017-0.025]	LIPA	Neutrophil count	neutrophil count	'-	GCST90002351	10:89243047
Oceanian	10	86681952	89254304	0.0011	rs1412445-<b>T</b>	3 x 10-21		0.337916	'-	0.022161754 unit increase	[0.018-0.027]	LIPA	Neutrophil count	neutrophil count	'-	GCST90002398	10:89243047
Oceanian	10	86681952	89254304	0.0011	rs2246941-<b>A</b>	7 x 10-9		0.3434	'-	0.0218553 unit increase	[0.014-0.029]	LIPA	Neutrophil count	neutrophil count	'-	GCST004629	10:89245159
Oceanian	10	86681952	89254304	0.0011	rs533201501-<b>G</b>	1 x 10-14		NR	'-	0.0188 unit increase	[0.014-0.024]	LIPA	Neutrophil count	neutrophil count	'-	GCST90018968	10:89252466
Oceanian	10	86681952	89254304	0.0011	rs114894790-<b>T</b>	1 x 10-21		0.0336518	'-	'-	'-	MED6P1, PTEN	Neutrophil count	neutrophil count	'-	GCST90002355	10:88017202
Oceanian	10	86681952	89254304	0.0011	rs75260973-<b>T</b>	8 x 10-25		0.039645	'-	0.050702 SD unit decrease	[0.041-0.06]	PTEN	Neutrophil count	neutrophil count	'-	GCST90002351	10:87879230
Oceanian	10	86681952	89254304	0.0011	rs59085061-<b>G</b>	7 x 10-21		0.039914	'-	0.053194653 unit decrease	[0.042-0.064]	PTEN	Neutrophil count	neutrophil count	'-	GCST90002398	10:87921701
Oceanian	10	86681952	89254304	0.0011	rs59085061-<b>G</b>	1 x 10-13		NR	'-	0.0443 unit decrease	[0.033-0.056]	PTEN	Neutrophil count	neutrophil count	'-	GCST90018968	10:87921701
Oceanian	10	17823958	18709344	0.0021	rs2497833-<b>T</b>	5 x 10-10		0.495688	'-	'-	'-	SLC39A12	Neutrophil count	neutrophil count	'-	GCST90002355	10:17983041
Oceanian	10	17823958	18709344	0.0021	rs11407350-<b>I</b>	3 x 10-12		0.490239	'-	0.014413 SD unit increase	[0.01-0.018]	SLC39A12	Neutrophil count	neutrophil count	'-	GCST90002351	10:17982728
Oceanian	10	17823958	18709344	0.0021	rs11407350-<b>AC</b>	1 x 10-12		0.490535	'-	0.01576518 unit increase	[0.011-0.02]	SLC39A12	Neutrophil count	neutrophil count	'-	GCST90002398	10:17982728
Oceanian	10	17823958	18709344	0.0021	rs2497832-<b>A</b>	2 x 10-8		NR	'-	0.0134 unit increase	[0.0087-0.0181]	SLC39A12	Neutrophil count	neutrophil count	'-	GCST90018968	10:17983033
Oceanian	10	86681952	89254304	0.0011	rs2246941-<b>A</b>	6 x 10-9		0.3434	'-	0.02191836 unit increase	[0.015-0.029]	LIPA	Sum neutrophil eosinophil counts	neutrophil count, eosinophil count	'-	GCST004613	10:89245159
Oceanian	10	86681952	89254304	0.0011	rs2673803-<b>T</b>	5 x 10-9		0.3499	'-	0.021904 unit increase	[0.015-0.029]	PTEN	Neutrophil percentage of granulocytes	neutrophil percentage of granulocytes	'-	GCST004623	10:87939452
Oceanian	10	86681952	89254304	0.0011	rs1412445-<b>T</b>	2 x 10-11		0.337925	'-	0.015760344 unit increase	[0.011-0.02]	LIPA	Neutrophil percentage of white cells	neutrophil percentage of leukocytes	'-	GCST90002399	10:89243047
Oceanian	10	86681952	89254304	0.0011	rs59085061-<b>G</b>	6 x 10-9		0.039909	'-	0.03296613 unit decrease	[0.022-0.044]	PTEN	Neutrophil percentage of white cells	neutrophil percentage of leukocytes	'-	GCST90002399	10:87921701
Oceanian	10	17823958	18709344	0.0021	rs10828623-<b>T</b>	3 x 10-7	(AA)	NR	'-	'-	'-	CACNB2	Nicotine dependence symptom count	nicotine dependence symptom count	'-	GCST010105	10:18392006
Oceanian	10	17823958	18709344	0.0021	rs10828623-<b>T</b>	6 x 10-6		NR	'-	'-	'-	CACNB2	Nicotine dependence symptom count	nicotine dependence symptom count	'-	GCST010105	10:18392006
Oceanian	10	17823958	18709344	0.0021	rs12359178-<b>?</b>	7 x 10-13		NR	'-	0.0093438 unit decrease	[0.0068-0.0119]	MRC1	Nonalcoholic fatty liver disease (imputed)	non-alcoholic fatty liver disease	'-	GCST90094908	10:17847614
Oceanian	10	86681952	89254304	0.0011	rs5786757-<b>T</b>	3 x 10-7	(Nasal height)	0.2586	'-	0.4317 unit decrease	[0.21-0.65]	GLUD1	Nose morphology	nose morphology measurement	'-	GCST003643	10:87076396
Oceanian	10	17823958	18709344	0.0021	rs10740993-<b>C</b>	2 x 10-9		NR	'-	0.141 unit increase	[0.096-0.186]	CACNB2	Primary tooth development (number of teeth)	odontogenesis	'-	GCST002031	10:18153553
Oceanian	10	86681952	89254304	0.0011	rs7094057-<b>?</b>	3 x 10-6		NR	'-	'-	'-	MIR4679-2	Response to gamma-aminobutyric acid receptor agonists (pain relief efficacy)	pain measurement, response to gamma-aminobutyric acid receptor agonists	chronic pain	GCST012119	10:89097441
Oceanian	10	86681952	89254304	0.0011	rs10509540-<b>?</b>	2 x 10-9		NR	'-	0.05 L decrease	NR	RNLS	Pancreas volume	pancreas volume	'-	GCST90016669	10:88263276
Oceanian	10	86681952	89254304	0.0011	rs61854888-<b>?</b>	1 x 10-6		NR	'-	0.1596 unit decrease	[0.095-0.224]	CH25H	Parental longevity (combined parental age at death)	parental longevity	'-	GCST003394	10:89169204
Oceanian	10	86681952	89254304	0.0011	rs809367-<b>?</b>	3 x 10-6		NR	'-	0.00687 unit decrease	[0.004-0.0097]	PTEN, MED6P1	Parental extreme longevity (95 years and older)	parental longevity	'-	GCST003395	10:87982049
Oceanian	10	86681952	89254304	0.0011	rs149784093-<b>T</b>	3 x 10-6	(Age 20-60 years)	0.01	'-	0.2236 unit increase	[0.13-0.32]	PTEN, MED6P1	Periodontitis (Mean PAL)	periodontitis	'-	GCST002127	10:87992454
Oceanian	10	86681952	89254304	0.0011	rs11202287-<b>G</b>	9 x 10-6	(EA)	0.11	4.31	'-	[3.6-5.02]	BMS1P3, ADIRF	Peripheral arterial disease (traffic-related air pollution interaction)	peripheral arterial disease, traffic air pollution measurement	'-	GCST004482	10:86985503
Oceanian	10	17823958	18709344	0.0021	rs11012350-<b>?</b>	2 x 10-6	(AA)	NR	5.11	'-	[4.09-6.13]	SLC39A12	Peripheral arterial disease (traffic-related air pollution interaction)	peripheral arterial disease, traffic air pollution measurement	'-	GCST004482	10:18043063
Oceanian	10	86681952	89254304	0.0011	rs4904601-<b>?</b> x rs1886280-<b>?</b>	8 x 10-8		NR	'-	'-	'-	No mapped genes x MINPP1 - RPS26P38	Total PHF-tau (SNP x SNP interaction)	PHF-tau measurement	'-	GCST010340	10:87597759
Oceanian	10	86681952	89254304	0.0011	rs8029320-<b>?</b> x rs10749571-<b>?</b>	3 x 10-8		NR	'-	'-	'-	No mapped genes x RNLS	Total PHF-tau (SNP x SNP interaction)	PHF-tau measurement	'-	GCST010340	10:88284588
Oceanian	10	86681952	89254304	0.0011	rs185829646-<b>A</b>	5 x 10-9	(model 2)	0.998	'-	2.7 milli-gravities decrease	'-	ANKRD22	Accelerometer-based physical activity measurement (average acceleration)	physical activity measurement	'-	GCST006099	10:88823948
Oceanian	10	86681952	89254304	0.0011	rs61093223-<b>C</b>	8 x 10-13		0.186194	'-	'-	'-	PTEN	Platelet count	platelet count	'-	GCST90002361	10:87962505
Oceanian	10	86681952	89254304	0.0011	rs61093223-<b>C</b>	4 x 10-12		0.167435	'-	0.018783 SD unit increase	[0.013-0.024]	PTEN	Platelet count	platelet count	'-	GCST90002357	10:87962505
Oceanian	10	86681952	89254304	0.0011	rs3831733-<b>T</b>	1 x 10-11		0.157024	'-	0.020954967 unit increase	[0.015-0.027]	PTEN	Platelet count	platelet count	'-	GCST90002402	10:87926410
Oceanian	10	86681952	89254304	0.0011	rs1903858-<b>G</b>	2 x 10-14		NR	'-	0.0152 unit increase	[0.011-0.019]	PTEN	Platelet count	platelet count	'-	GCST90018969	10:87893929
Oceanian	10	86681952	89254304	0.0011	rs3831733-<b>T</b>	3 x 10-9		0.157043	'-	0.01838248 unit increase	[0.012-0.024]	PTEN	Plateletcrit	platelet crit	'-	GCST90002400	10:87926410
Oceanian	10	86681952	89254304	0.0011	rs117443987-<b>T</b>	1 x 10-15		0.9148	'-	0.9744 ms increase	[0.74-1.21]	BMPR1A, LDB3	PR interval	PR interval	'-	GCST010320	10:86749331
Oceanian	10	86681952	89254304	0.0011	rs117443987-<b>T</b>	6 x 10-17		0.92	'-	1 ms increase	[0.76-1.24]	BMPR1A, LDB3	PR interval	PR interval	'-	GCST010321	10:86749331
Oceanian	10	86681952	89254304	0.0011	rs1935581-<b>C</b>	8 x 10-11		NR	1.045	'-	[1.03-1.06]	RNLS	Prostate cancer	prostate carcinoma	'-	GCST011049	10:88435392
Oceanian	10	86681952	89254304	0.0011	rs1935581-<b>C</b>	7 x 10-9		0.63	1.05	'-	[1.03-1.07]	RNLS	Prostate cancer	prostate carcinoma	'-	GCST006085	10:88435392
Oceanian	10	86681952	89254304	0.0011	rs61854888-<b>A</b>	2 x 10-8	(ORM2)	0.02265	'-	0.1169 unit increase	NR	CH25H	Protein quantitative trait loci (liver)	protein measurement	'-	GCST011427	10:89169204
Oceanian	10	86681952	89254304	0.0011	rs2234978-<b>A</b>	6 x 10-6		0.31	1.32	'-	[1.16-1.50]	FAS	Immunoglobulin A	protein measurement	'-	GCST000763	10:89012072
Oceanian	10	86681952	89254304	0.0011	rs75767433-<b>G</b>	3 x 10-12	(EPHA6)	0.01394	'-	0.049 unit increase	NR	MED6P1	Protein quantitative trait loci (liver)	protein measurement	'-	GCST011427	10:88109713
Oceanian	10	86681952	89254304	0.0011	rs200583975-<b>?</b>	1 x 10-7		'-	0.03216	'-	'-	LIPK	Psoriasis	psoriasis	'-	GCST011109	10:88732445
Oceanian	10	86681952	89254304	0.0011	rs76959677-<b>G</b>	3 x 10-8		0.04	1.28	'-	'-	MED6P1	Psoriasis	psoriasis	'-	GCST004346	10:88065014
Oceanian	10	86681952	89254304	0.0011	rs6421389-<b>C</b>	4 x 10-9		0.5015	'-	0.1173 mmHg decrease	[0.078-0.156]	ACTA2, STAMBPL1	Pulse pressure	pulse pressure measurement	'-	GCST007269	10:88958770
Oceanian	10	17823958	18709344	0.0021	rs12258967-<b>G</b>	8 x 10-16		0.7069	'-	0.2252 mmHg increase	[0.17-0.28]	CACNB2	Pulse pressure	pulse pressure measurement	'-	GCST007269	10:18439030
Oceanian	10	17823958	18709344	0.0021	rs12258967-<b>G</b>	7 x 10-24		NR	'-	0.0233 unit decrease	[0.019-0.028]	CACNB2	Pulse pressure	pulse pressure measurement	'-	GCST90018970	10:18439030
Oceanian	10	86681952	89254304	0.0011	rs10788569-<b>C</b>	5 x 10-6		0.2685	'-	0.1631 unit increase	[0.093-0.233]	CFL1P1	Pulse pressure	pulse pressure measurement	'-	GCST004278	10:87844975
Oceanian	10	86681952	89254304	0.0011	rs10788569-<b>C</b>	3 x 10-9		NR	'-	0.0118 unit increase	[0.0079-0.0157]	CFL1P1	Pulse pressure	pulse pressure measurement	'-	GCST90018970	10:87844975
Oceanian	10	86681952	89254304	0.0011	rs2049814-<b>A</b>	2 x 10-9		'-	'-	0.153 unit decrease	'-	MED6P1, PTEN	Pulse pressure	pulse pressure measurement	'-	GCST007096	10:88027518
Oceanian	10	17823958	18709344	0.0021	rs6482384-<b>T</b>	2 x 10-25	(EA, Hispanic)	0.31	'-	'-	'-	CACNB2	Pulse pressure x alcohol consumption interaction (2df test)	pulse pressure measurement, alcohol drinking	'-	GCST006168	10:18397338
Oceanian	10	86681952	89254304	0.0011	rs114901793-<b>C</b>	3 x 10-6		0.06851	'-	'-	'-	MINPP1, RPS26P38	Pursuit maintenance gain	pursuit maintenance gain measurement	'-	GCST005024	10:87574781
Oceanian	10	17823958	18709344	0.0021	rs7909027-<b>?</b>	4 x 10-8	(EA)	NR	'-	'-	'-	CACNB2	QRS complex (Sokolow-Lyon)	QRS amplitude, QRS complex	'-	GCST003870	10:18406963
Oceanian	10	86681952	89254304	0.0011	rs1555839-<b>C</b>	2 x 10-7		NR	'-	5.225 z score increase	NR	RPL7P34, LIPF	Latent naming speed	reading and spelling ability	'-	GCST007860	10:88623063
Oceanian	10	86681952	89254304	0.0011	rs1555839-<b>C</b>	1 x 10-9		0.16	'-	'-	'-	RPL7P34, LIPF	Rapid alternating stimulus test for letters/numbers	reading and spelling ability	'-	GCST007863	10:88623063
Oceanian	10	86681952	89254304	0.0011	rs701825-<b>G</b>	6 x 10-8		0.132	'-	'-	'-	RPL7P34, LIPF	Rapid alternating stimulus test for letters/numbers	reading and spelling ability	'-	GCST007863	10:88657790
Oceanian	10	86681952	89254304	0.0011	rs701825-<b>G</b>	8 x 10-7		0.132	'-	'-	'-	RPL7P34, LIPF	Rapid automised naming and rapid alternating stimulus test performance	reading and spelling ability	'-	GCST007859	10:88657790
Oceanian	10	86681952	89254304	0.0011	rs1555839-<b>C</b>	4 x 10-8		0.16	'-	'-	'-	RPL7P34, LIPF	Rapid automised naming and rapid alternating stimulus test performance	reading and spelling ability	'-	GCST007859	10:88623063
Oceanian	10	86681952	89254304	0.0011	rs701825-<b>G</b>	1 x 10-6		0.132	'-	'-	'-	RPL7P34, LIPF	Rapid automised naming of letters	reading and spelling ability	'-	GCST007864	10:88657790
Oceanian	10	86681952	89254304	0.0011	rs1555839-<b>C</b>	6 x 10-6		0.16	'-	'-	'-	RPL7P34, LIPF	Rapid automised naming of letters	reading and spelling ability	'-	GCST007864	10:88623063
Oceanian	10	86681952	89254304	0.0011	rs9421581-<b>C</b>	2 x 10-14		0.249322	'-	'-	'-	GLUD1	Red blood cell count	red blood cell density measurement	'-	GCST90002367	10:87091942
Oceanian	10	86681952	89254304	0.0011	rs478839-<b>G</b>	6 x 10-18		0.395013	'-	0.016544 SD unit increase	[0.013-0.02]	MED6P1, PTEN	Red blood cell count	red blood cell density measurement	'-	GCST90002363	10:87972113
Oceanian	10	86681952	89254304	0.0011	rs478839-<b>G</b>	4 x 10-16		0.399274	'-	'-	'-	MED6P1, PTEN	Red blood cell count	red blood cell density measurement	'-	GCST90002367	10:87972113
Oceanian	10	86681952	89254304	0.0011	rs4934311-<b>A</b>	4 x 10-15		0.848354	'-	0.021487 SD unit increase	[0.016-0.027]	SHLD2	Red blood cell count	red blood cell density measurement	'-	GCST90002363	10:87169895
Oceanian	10	86681952	89254304	0.0011	rs2243547-<b>?</b>	1 x 10-8		NR	'-	'-	'-	LIPA	Red cell distribution width	red blood cell distribution width	'-	GCST007074	10:89250722
Oceanian	10	86681952	89254304	0.0011	rs11202736-<b>A</b>	5 x 10-12		0.7168	'-	6.919 z score decrease	[NR]	RNLS	Spherical equivalent or myopia (age of diagnosis)	refractive error, age at onset, Myopia	'-	GCST006291	10:88382446
Oceanian	10	17823958	18709344	0.0021	rs1277731-<b>?</b>	9 x 10-6		NR	'-	'-	'-	CACNB2	Response to antiepileptic drugs in genetic generalized epilepsy	response to anticonvulsant	generalised epilepsy	GCST010296	10:18275056
Oceanian	10	86681952	89254304	0.0011	rs140682412-<b>C</b>	2 x 10-6	(AA)	1	'-	0.436 unit increase	'-	MINPP1, RPS26P38	Post bronchodilator FEV1/FVC ratio	response to bronchodilator, FEV/FEC ratio	'-	GCST003264	10:87572949
Oceanian	10	86681952	89254304	0.0011	rs303500-<b>?</b>	4 x 10-6		0.294685	5.55962	'-	NR	LIPM, RCBTB2P1	Stent thrombosis in response to clopidogrel treatment	response to clopidogrel, cardiovascular event measurement	'-	GCST010484	10:88793660
Oceanian	10	17823958	18709344	0.0021	rs17661538-<b>?</b>	1 x 10-6	(clozapine-triglycerides)	0.138	'-	'-	'-	CACNB2, SLC39A12	Response to antipsychotic treatment	response to clozapine	'-	GCST000618	10:18108318
Oceanian	10	86681952	89254304	0.0011	rs7095034-<b>G</b>	8 x 10-9		0.434135	'-	0.012910737 unit decrease	[0.0085-0.0173]	RNLS	High light scatter reticulocyte percentage of red cells	reticulocyte measurement	'-	GCST90002386	10:88237738
Oceanian	10	17823958	18709344	0.0021	rs7099380-<b>A</b>	2 x 10-6		NR	1.047	'-	[1.03-1.07]	CACNB2	Schizophrenia	schizophrenia	'-	GCST007201	10:18260087
Oceanian	10	17823958	18709344	0.0021	rs7099380-<b>A</b>	2 x 10-6	(EA)	NR	1.0531	'-	[1.03-1.07]	CACNB2	Schizophrenia	schizophrenia	'-	GCST007201	10:18260087
Oceanian	10	17823958	18709344	0.0021	rs1926026-<b>?</b>	4 x 10-14		NR	1.12524	'-	[1.09-1.16]	CACNB2	Schizophrenia	schizophrenia	'-	GCST009337	10:18436730
Oceanian	10	17823958	18709344	0.0021	rs17691888-<b>?</b>	7 x 10-11		NR	'-	'-	'-	CACNB2	Schizophrenia	schizophrenia	'-	GCST008459	10:18445599
Oceanian	10	17823958	18709344	0.0021	rs7099380-<b>A</b>	1 x 10-6		NR	1.05	'-	[NR]	CACNB2	Schizophrenia	schizophrenia	'-	GCST003048	10:18260087
Oceanian	10	17823958	18709344	0.0021	rs7099380-<b>A</b>	7 x 10-8		NR	1.054	'-	[1.03-1.07]	CACNB2	Schizophrenia	schizophrenia	'-	GCST004946	10:18260087
Oceanian	10	17823958	18709344	0.0021	rs17691888-<b>G</b>	1 x 10-10		0.886	1.16	'-	[1.11-1.21]	CACNB2	Schizophrenia	schizophrenia	'-	GCST002149	10:18445599
Oceanian	10	17823958	18709344	0.0021	rs4445544-<b>C</b>	3 x 10-8	(EA)	NR	1.074	'-	[1.05-1.1]	NSUN6	Schizophrenia	schizophrenia	'-	GCST007201	10:18587155
Oceanian	10	17823958	18709344	0.0021	rs4748466-<b>?</b>	5 x 10-11		NR	'-	0.020889463 unit decrease	[0.015-0.027]	CACNB2	Cognitive ability, years of educational attainment or schizophrenia (pleiotropy)	schizophrenia, intelligence, self reported educational attainment	'-	GCST008595	10:18444364
Oceanian	10	86681952	89254304	0.0011	rs12257092-<b>T</b>	7 x 10-8		'-	1.27	'-	[NR]	FAS, MIR4679-2	Selective IgA deficiency	selective IgA deficiency disease	'-	GCST003814	10:89023070
Oceanian	10	86681952	89254304	0.0011	rs1426619-<b>T</b>	1 x 10-10	(MTAG)	0.4346	'-	0.0085 unit increase	[0.006-0.011]	RNLS	Educational attainment (MTAG)	self reported educational attainment	'-	GCST006571	10:88331783
Oceanian	10	86681952	89254304	0.0011	rs1426619-<b>T</b>	1 x 10-11		0.4346	'-	0.0096 unit increase	[0.0069-0.0123]	RNLS	Educational attainment (years of education)	self reported educational attainment	'-	GCST006442	10:88331783
Oceanian	10	86681952	89254304	0.0011	rs10887777-<b>C</b>	6 x 10-9		0.26	'-	5.81 z-score increase	'-	MED6P1, PTEN	Alanine aminotransferase levels	serum alanine aminotransferase measurement	'-	GCST90011898	10:88047609
Oceanian	10	86681952	89254304	0.0011	rs10887777-<b>T</b>	2 x 10-11		0.739875	'-	0.00297497 unit decrease	[0.0021-0.0038]	MED6P1, PTEN	Liver enzyme levels (alanine transaminase)	serum alanine aminotransferase measurement	'-	GCST90013405	10:88047609
Oceanian	10	86681952	89254304	0.0011	rs35243398-<b>C</b>	2 x 10-9		NR	'-	0.015 unit increase	[0.01-0.02]	PTEN, MED6P1	Alanine aminotransferase levels	serum alanine aminotransferase measurement	'-	GCST90018943	10:88027355
Oceanian	10	17823958	18709344	0.0021	rs483809-<b>G</b>	4 x 10-10		NR	'-	0.0195 unit decrease	[0.013-0.026]	MRC1, SLC39A12	Serum albumin levels	serum albumin measurement	'-	GCST90019493	10:17938515
Oceanian	10	86681952	89254304	0.0011	rs2281803-<b>C</b>	2 x 10-11	(propyl 4-hydroxybenzoate sulfate)	0.418663	'-	0.152 unit increase	[0.11-0.2]	PAPSS2, RPS26P38	Serum metabolite levels	serum metabolite measurement	'-	GCST012020	10:87658807
Oceanian	10	86681952	89254304	0.0011	rs2281803-<b>C</b>	2 x 10-11	(propyl 4-hydroxybenzoate sulfate)	0.418663	'-	0.152 unit increase	[0.11-0.2]	PAPSS2, RPS26P38	Serum metabolite levels	serum metabolite measurement	'-	GCST012021	10:87658807
Oceanian	10	86681952	89254304	0.0011	rs2841026-<b>G</b>	9 x 10-11		NR	'-	0.0191 unit increase	[0.013-0.025]	CH25H, MIR4679-2	Non-albumin protein levels	serum non-albumin protein measurement	'-	GCST90019515	10:89080843
Oceanian	10	86681952	89254304	0.0011	rs11202594-<b>G</b>	4 x 10-8		0.842577	'-	0.00609021 unit increase	[0.0036-0.0086]	PTEN	Sex hormone-binding globulin levels	sex hormone-binding globulin measurement	'-	GCST90012111	10:87881465
Oceanian	10	86681952	89254304	0.0011	rs11202594-<b>G</b>	9 x 10-9		0.842577	'-	0.00560119 unit increase	[0.0034-0.0078]	PTEN	Sex hormone-binding globulin levels adjusted for BMI	sex hormone-binding globulin measurement	'-	GCST90012110	10:87881465
Oceanian	10	86681952	89254304	0.0011	rs10887823-<b>A</b>	2 x 10-8		0.371267	0.974935	'-	NR	RNLS	Youthful appearance (self-reported)	skin aging measurement	'-	GCST011011	10:88450426
Oceanian	10	86681952	89254304	0.0011	rs11202867-<b>?</b>	1 x 10-5		NR	1.20294	'-	[1.10827030355637-1.30569208898246]	ANKRD22	Small vessel stroke	small vessel stroke	'-	GCST90020241	10:88829111
Oceanian	10	17823958	18709344	0.0021	rs72786098-<b>A</b>	2 x 10-8	(EA)	NR	3.57	'-	[2.27-5.56]	CACNB2	Small vessel stroke	small vessel stroke	'-	GCST003321	10:18440926
Oceanian	10	17823958	18709344	0.0021	rs1813353-<b>?</b>	2 x 10-21		'-	'-	'-	'-	CACNB2	Diastolic blood pressure (cigarette smoking interaction)	smoking status measurement, diastolic blood pressure	'-	GCST006187	10:18418519
Oceanian	10	17823958	18709344	0.0021	rs1813353-<b>?</b>	3 x 10-30		NR	'-	'-	'-	CACNB2	Systolic blood pressure (cigarette smoking interaction)	smoking status measurement, systolic blood pressure	'-	GCST006188	10:18418519
Oceanian	10	17823958	18709344	0.0021	rs10829156-<b>?</b>	4 x 10-7	(Recessive)	0.2	1.28	'-	[1.16-1.41]	ARL5B	Sudden cardiac arrest	sudden cardiac arrest	'-	GCST001099	10:18661626
Oceanian	10	86681952	89254304	0.0011	rs146274231-<b>C</b>	4 x 10-6		0.01	'-	3.22 g/day increase	[1.87-4.57]	NAPGP1, LIPF	Intake of total sugars	sugar consumption measurement	'-	GCST008759	10:88698733
Oceanian	10	17823958	18709344	0.0021	rs113334738-<b>?</b>	4 x 10-9		NR	'-	0.03 unit increase	[0.020-0.040]	SLC39A12	Monobrow	synophrys measurement	'-	GCST003996	10:17982929
Oceanian	10	86681952	89254304	0.0011	rs7069750-<b>C</b>	3 x 10-8	(additive model)	0.44	1.18	'-	[1.11-1.25]	FAS	Juvenile idiopathic arthritis (oligoarticular or rheumatoid factor-negative polyarticular)	systemic juvenile idiopathic arthritis, polyarticular juvenile idiopathic arthritis, rheumatoid factor negative, oligoarticular juvenile idiopathic arthritis	'-	GCST005528	10:89002619
Oceanian	10	17823958	18709344	0.0021	rs7069923-<b>C</b>	1 x 10-6	(SBP)	0.49	'-	0.19 mm Hg increase	[NR]	CACNB2	Quantitative traits	systolic blood pressure	'-	GCST000337	10:18441439
Oceanian	10	17823958	18709344	0.0021	rs11014166-<b>A</b>	7 x 10-7		0.66	'-	0.5 mm Hg increase	[0.30-0.70]	CACNB2	Systolic blood pressure	systolic blood pressure	'-	GCST000393	10:18419869
Oceanian	10	17823958	18709344	0.0021	rs12258967-<b>G</b>	8 x 10-34		0.7071	'-	0.4531 mmHg increase	[0.38-0.53]	CACNB2	Systolic blood pressure	systolic blood pressure	'-	GCST007267	10:18439030
Oceanian	10	17823958	18709344	0.0021	rs12243859-<b>T</b>	6 x 10-11		0.326	'-	0.402 mm Hg decrease	[0.28-0.52]	CACNB2	Systolic blood pressure	systolic blood pressure	'-	GCST006259	10:18451703
Oceanian	10	17823958	18709344	0.0021	rs1813353-<b>C</b>	7 x 10-9	(EA, initial)	0.342	'-	0.434 unit decrease	[0.29-0.58]	CACNB2	Systolic blood pressure	systolic blood pressure	'-	GCST004776	10:18418519
Oceanian	10	17823958	18709344	0.0021	rs11014166-<b>A</b>	2 x 10-18		'-	'-	0.356 unit increase	'-	CACNB2	Systolic blood pressure	systolic blood pressure	'-	GCST007099	10:18419869
Oceanian	10	17823958	18709344	0.0021	rs11014267-<b>G</b>	2 x 10-20		'-	'-	0.383 unit increase	'-	CACNB2	Systolic blood pressure	systolic blood pressure	'-	GCST007099	10:18448045
Oceanian	10	17823958	18709344	0.0021	rs11014267-<b>G</b>	9 x 10-7		'-	'-	0.29 unit increase	'-	CACNB2	Systolic blood pressure	systolic blood pressure	'-	GCST007095	10:18448045
Oceanian	10	17823958	18709344	0.0021	rs77353696-<b>C</b>	3 x 10-7		0.0499817	'-	0.5532 unit increase	[0.34-0.77]	CACNB2	Systolic blood pressure	systolic blood pressure	'-	GCST004279	10:18190410
Oceanian	10	17823958	18709344	0.0021	rs12258967-<b>G</b>	1 x 10-37		NR	'-	0.0312 unit decrease	[0.026-0.036]	CACNB2	Systolic blood pressure	systolic blood pressure	'-	GCST90018972	10:18439030
Oceanian	10	17823958	18709344	0.0021	rs12258967-<b>?</b>	3 x 10-71		NR	'-	'-	'-	CACNB2	Systolic blood pressure	systolic blood pressure	'-	GCST007087	10:18439030
Oceanian	10	17823958	18709344	0.0021	rs10764331-<b>?</b>	8 x 10-33		NR	'-	'-	'-	CACNB2	Systolic blood pressure	systolic blood pressure	'-	GCST007087	10:18162907
Oceanian	10	17823958	18709344	0.0021	rs1891392-<b>?</b>	1 x 10-15		NR	'-	'-	'-	CACNB2, SLC39A12	Systolic blood pressure	systolic blood pressure	'-	GCST007087	10:18047492
Oceanian	10	86681952	89254304	0.0011	rs10788569-<b>C</b>	1 x 10-8		0.7503	'-	0.2282 mmHg decrease	[0.15-0.31]	CFL1P1	Systolic blood pressure	systolic blood pressure	'-	GCST007267	10:87844975
Oceanian	10	86681952	89254304	0.0011	rs117472357-<b>T</b>	4 x 10-8		NR	'-	0.0317 unit increase	[0.02-0.043]	KLLN, CFL1P1	Systolic blood pressure	systolic blood pressure	'-	GCST90018972	10:87855059
Oceanian	10	86681952	89254304	0.0011	rs77413490-<b>?</b>	5 x 10-9		NR	'-	'-	'-	PTEN	Systolic blood pressure	systolic blood pressure	'-	GCST007087	10:87921931
Oceanian	10	17823958	18709344	0.0021	rs4373814-<b>G</b>	5 x 10-11		0.55	'-	0.373 mmHg decrease	[NR]	SLC39A12, CACNB2	Systolic blood pressure	systolic blood pressure	'-	GCST001227	10:18131043
Oceanian	10	17823958	18709344	0.0021	rs17613287-<b>A</b>	7 x 10-12	(EA)	0.66	'-	'-	'-	CACNB2	Systolic blood pressure x alcohol consumption (light vs heavy) interaction (2df test)	systolic blood pressure, alcohol consumption measurement	'-	GCST006170	10:18430748
Oceanian	10	17823958	18709344	0.0021	rs1813353-<b>T</b>	3 x 10-32	(EA)	0.65	'-	'-	'-	CACNB2	Systolic blood pressure x alcohol consumption interaction (2df test)	systolic blood pressure, alcohol drinking	'-	GCST006434	10:18418519
Oceanian	10	17823958	18709344	0.0021	rs113862204-<b>T</b>	2 x 10-41	(EA, Hispanic)	0.31	'-	'-	'-	CACNB2	Systolic blood pressure x alcohol consumption interaction (2df test)	systolic blood pressure, alcohol drinking	'-	GCST006434	10:18396076
Oceanian	10	86681952	89254304	0.0011	rs2147419-<b>T</b>	2 x 10-9		0.717874	'-	0.018171 unit increase	[0.012-0.024]	FAS	Total testosterone levels	testosterone measurement	'-	GCST90012112	10:89000159
Oceanian	10	86681952	89254304	0.0011	rs2673826-<b>G</b>	3 x 10-9		NR	'-	0.0511 unit increase	[0.034-0.068]	MED6P1, PTEN	Medication use (thyroid preparations)	Thyroid preparation use measurement	'-	GCST90018990	10:88047374
Oceanian	10	86681952	89254304	0.0011	rs4933466-<b>G</b>	1 x 10-13		0.397787	'-	0.035 SD decrease	[0.026-0.044]	MED6P1	Thyroid stimulating hormone levels	thyroid stimulating hormone measurement	'-	GCST010653	10:88089762
Oceanian	10	86681952	89254304	0.0011	rs4933466-<b>A</b>	2 x 10-10		0.6	'-	0.037 unit increase	[0.025-0.049]	MED6P1	Thyroid stimulating hormone levels	thyroid stimulating hormone measurement	'-	GCST006899	10:88089762
Oceanian	10	17823958	18709344	0.0021	rs10740993-<b>C</b>	2 x 10-7		NR	'-	0.141 unit decrease	[0.088-0.194]	CACNB2	Primary tooth development (time to first tooth eruption)	tooth eruption	'-	GCST002030	10:18153553
Oceanian	10	86681952	89254304	0.0011	rs10887917-<b>C</b>	9 x 10-12		NR	'-	0.0159 unit increase	[0.011-0.02]	CH25H, MIR4679-2	Serum total protein level	total blood protein measurement	'-	GCST90018976	10:89139865
Oceanian	10	86681952	89254304	0.0011	rs56221718-<b>G</b>	1 x 10-8		NR	'-	0.0159 unit decrease	[0.01-0.021]	MED6P1, RNLS	Serum total protein level	total blood protein measurement	'-	GCST90018976	10:88105577
Oceanian	10	86681952	89254304	0.0011	rs11202168-<b>A</b>	3 x 10-12		NR	'-	0.015 unit decrease	[0.011-0.019]	BMPR1A	Total cholesterol levels	total cholesterol measurement	'-	GCST90018974	10:86762651
Oceanian	10	86681952	89254304	0.0011	rs71473282-<b>A</b>	5 x 10-8		0.0227526	'-	0.397299 unit decrease	[0.25-0.54]	BMPR1A	Triglycerides levels in IDL meal response (﻿OrNLSr)	triglyceride change measurement, intermediate density lipoprotein measurement	'-	GCST90091793	10:86906307
Oceanian	10	86681952	89254304	0.0011	rs982764-<b>C</b>	2 x 10-28		0.32	'-	0.18 unit decrease	'-	FAS	Blood protein levels in cardiovascular risk	tumor necrosis factor receptor superfamily member 6 measurement	'-	GCST009731	10:89010241
Oceanian	10	86681952	89254304	0.0011	rs982764-<b>T</b>	2 x 10-185		0.68	'-	0.2436 unit increase	'-	FAS	Tumor necrosis factor receptor superfamily member 6 levels	tumor necrosis factor receptor superfamily member 6 measurement	'-	GCST90012035	10:89010241
Oceanian	10	86681952	89254304	0.0011	rs4934436-<b>T</b>	4 x 10-47		0.53	'-	0.1165 unit increase	'-	FAS, MIR4679-2	Tumor necrosis factor receptor superfamily member 6 levels	tumor necrosis factor receptor superfamily member 6 measurement	'-	GCST90012035	10:89023563
Oceanian	10	86681952	89254304	0.0011	rs11202914-<b>T</b>	8 x 10-11		0.39	'-	0.0575 unit decrease	'-	STAMBPL1, ACTA2	Tumor necrosis factor receptor superfamily member 6 levels	tumor necrosis factor receptor superfamily member 6 measurement	'-	GCST90012035	10:88970454
Oceanian	10	86681952	89254304	0.0011	rs10788599-<b>?</b>	1 x 10-6		0.83	1.44928	'-	'-	RNLS	Type 1 diabetes	type 1 diabetes mellitus	'-	GCST009916	10:88428167
Oceanian	10	86681952	89254304	0.0011	rs10509540-<b>?</b>	1 x 10-28		0.71	1.33	'-	[1.25-1.43]	RNLS	Type 1 diabetes	type 1 diabetes mellitus	'-	GCST000392	10:88263276
Oceanian	10	86681952	89254304	0.0011	rs12416116-<b>C</b>	4 x 10-15		0.72	1.17647	'-	'-	RNLS	Type 1 diabetes	type 1 diabetes mellitus	'-	GCST005536	10:88275897
Oceanian	10	86681952	89254304	0.0011	rs11202589-<b>G</b>	3 x 10-14		NR	'-	0.0538 unit increase	[0.04-0.068]	KLLN, CFL1P1	Type 2 diabetes	type 2 diabetes mellitus	'-	GCST90018926	10:87857400
Oceanian	10	86681952	89254304	0.0011	rs10788575-<b>G</b>	4 x 10-8		0.8512	'-	0.0352 unit decrease	[0.023-0.048]	MED6P1, PTEN	Type 2 diabetes	type 2 diabetes mellitus	'-	GCST010555	10:88008827
Oceanian	10	86681952	89254304	0.0011	rs10788575-<b>A</b>	9 x 10-6		'-	1.06	'-	[1.03-1.08]	MED6P1, PTEN	Type 2 diabetes	type 2 diabetes mellitus	'-	GCST002352	10:88008827
Oceanian	10	86681952	89254304	0.0011	rs11202627-<b>T</b>	4 x 10-9		0.359413	'-	0.056207903 unit increase	[0.038-0.075]	MED6P1, PTEN	Type 2 diabetes	type 2 diabetes mellitus	'-	GCST90018706	10:88009583
Oceanian	10	86681952	89254304	0.0011	rs11202627-<b>T</b>	5 x 10-8		0.1518	1.06	'-	[1.04-1.08]	MED6P1, PTEN	Type 2 diabetes (adjusted for BMI)	type 2 diabetes mellitus	'-	GCST009380	10:88009583
Oceanian	10	86681952	89254304	0.0011	rs36062478-<b>C</b>	7 x 10-13		0.178	'-	0.0389 unit increase	[0.028-0.049]	PTEN	Type 2 diabetes	type 2 diabetes mellitus	'-	GCST010557	10:87962974
Oceanian	10	86681952	89254304	0.0011	rs200861498-<b>A</b>	5 x 10-8		0.34522	1.04864	'-	[1.030918616-1.066670728]	PTEN	Type 2 diabetes	type 2 diabetes mellitus	'-	GCST90013693	10:87939534
Oceanian	10	86681952	89254304	0.0011	rs1236816-<b>A</b>	4 x 10-10		0.499	1.04	'-	[1.03-1.06]	PTEN	Type 2 diabetes	type 2 diabetes mellitus	'-	GCST010118	10:87924457
Oceanian	10	86681952	89254304	0.0011	rs12416116-<b>?</b>	7 x 10-12		0.3	1.19275	'-	'-	RNLS	Type 1 diabetes	type 2 diabetes mellitus	'-	GCST009875	10:88275897
Oceanian	10	86681952	89254304	0.0011	rs11202345-<b>T</b>	1 x 10-10	(East Asian)	0.6909	'-	0.0484 mg/dL decrease	[0.034-0.063]	SHLD2	Urate levels	urate measurement	'-	GCST008972	10:87149044
Oceanian	10	86681952	89254304	0.0011	rs9420446-<b>T</b>	1 x 10-20		0.3138	'-	0.0409 mg/dL decrease	[0.032-0.05]	SHLD2	Urate levels	urate measurement	'-	GCST008972	10:87120932
Oceanian	10	86681952	89254304	0.0011	rs9420446-<b>T</b>	1 x 10-11		0.1371	'-	0.038016 mg/dL decrease	[0.027-0.049]	SHLD2	Urate levels	urate measurement	'-	GCST008971	10:87120932
Oceanian	10	86681952	89254304	0.0011	rs9420446-<b>T</b>	2 x 10-14	(men)	0.373	'-	0.0526 mg/dL decrease	[0.039-0.066]	SHLD2	Urate levels	urate measurement	'-	GCST008973	10:87120932
Oceanian	10	86681952	89254304	0.0011	rs9420446-<b>T</b>	5 x 10-6	(women)	0.3333	'-	0.0285 mg/dL decrease	[0.016-0.041]	SHLD2	Urate levels	urate measurement	'-	GCST008973	10:87120932
Oceanian	10	86681952	89254304	0.0011	rs7081609-<b>T</b>	7 x 10-19		0.15	'-	0.0229 unit decrease	[0.018-0.028]	SHLD2	Urate levels	urate measurement	'-	GCST011119	10:87180205
Oceanian	10	86681952	89254304	0.0011	rs11202366-<b>A</b>	2 x 10-14		NR	'-	0.0189 unit increase	[0.014-0.024]	SHLD2	Urate levels	urate measurement	'-	GCST90019524	10:87171980
Oceanian	10	86681952	89254304	0.0011	rs11202328-<b>T</b>	2 x 10-27		NR	'-	0.0254 unit decrease	[0.021-0.03]	GLUD1	Serum uric acid levels	uric acid measurement	'-	GCST90018977	10:87085433
Oceanian	10	86681952	89254304	0.0011	rs659107-<b>G</b>	4 x 10-12		0.361255	'-	0.0284416 unit increase	[0.02-0.036]	NUTM2A-AS1, SHLD2	Serum uric acid levels	uric acid measurement	'-	GCST90018757	10:87193857
Oceanian	10	86681952	89254304	0.0011	rs659107-<b>G</b>	3 x 10-9		0.36	'-	0.036 increase	'-	NUTM2A-AS1, SHLD2	Serum uric acid levels	uric acid measurement	'-	GCST90094591	10:87193857
Oceanian	10	86681952	89254304	0.0011	rs11202346-<b>T</b>	4 x 10-12	(Japanese)	0.225	'-	0.035 unit increase	[0.025-0.045]	SHLD2	Serum uric acid levels	uric acid measurement	'-	GCST007725	10:87149155
Oceanian	10	86681952	89254304	0.0011	rs11202346-<b>?</b>	4 x 10-11		NR	'-	0.03489 unit increase	[0.025-0.045]	SHLD2	Serum uric acid levels	uric acid measurement	'-	GCST005983	10:87149155
Oceanian	10	86681952	89254304	0.0011	rs11202381-<b>T</b>	8 x 10-10		0.306161	'-	0.10907273 unit decrease	[0.074-0.144]	SHLD2, NUTM2A-AS1	Urolithiasis	urolithiasis	'-	GCST90018715	10:87194125
Oceanian	10	86681952	89254304	0.0011	rs6586064-<b>A</b>	7 x 10-11		NR	'-	0.0908 unit decrease	[0.064-0.118]	SHLD2, NUTM2A-AS1	Urolithiasis	urolithiasis	'-	GCST90018935	10:87194263
Oceanian	10	86681952	89254304	0.0011	rs17096421-<b>A</b>	1 x 10-12		0.943602	'-	0.0628534 unit decrease	[0.046-0.08]	GLUD1	Valine levels	valine measurement	'-	GCST90092995	10:87060835
Oceanian	10	86681952	89254304	0.0011	rs7920888-<b>A</b>	9 x 10-6	(WC )	0.494	'-	0.03 cm increase	[NR]	FAS, MIR4679-2	Obesity-related traits	waist circumference	'-	GCST001762	10:89058620
Oceanian	10	86681952	89254304	0.0011	rs10887759-<b>A</b>	5 x 10-8		0.16	'-	'-	'-	CFL1P1	Waist-hip ratio	waist-hip ratio	'-	GCST008734	10:87843667
Oceanian	10	86681952	89254304	0.0011	rs10788569-<b>T</b>	4 x 10-12		0.7235	'-	0.0134 unit decrease	[0.0097-0.0171]	CFL1P1	Waist-hip ratio	waist-hip ratio	'-	GCST008996	10:87844975
Oceanian	10	86681952	89254304	0.0011	rs10788569-<b>T</b>	4 x 10-12		0.7235	'-	0.0134 unit decrease	[0.0097-0.0171]	CFL1P1	Waist-hip ratio	waist-hip ratio	'-	GCST008997	10:87844975
Oceanian	10	86681952	89254304	0.0011	rs11202585-<b>?</b>	3 x 10-9		NR	'-	'-	'-	KLLN, CFL1P1	Waist-hip ratio	waist-hip ratio	'-	GCST007067	10:87849022
Oceanian	10	17823958	18709344	0.0021	rs4748463-<b>A</b>	2 x 10-6		0.533	'-	0.0268 unit increase	[0.016-0.038]	CACNB2	White matter hyperintensity volume	white matter hyperintensity measurement	'-	GCST011947	10:18423321
Oceanian	10	17823958	18709344	0.0021	rs4748463-<b>A</b>	2 x 10-6		0.533	'-	0.027 unit increase	[0.016-0.038]	CACNB2	White matter hyperintensity volume	white matter hyperintensity measurement	'-	GCST011946	10:18423321
Oceanian	10	86681952	89254304	0.0011	rs7911924-<b>A</b>	7 x 10-6		0.3082	'-	0.0282 unit decrease	[0.016-0.041]	MINPP1, RPS26P38	Periventricular white matter hyperintensities	white matter hyperintensity measurement	'-	GCST010726	10:87638490
Oceanian	10	17823958	18709344	0.0021	rs7911193-<b>?</b>	1 x 10-8	(Anterior corona radiata)	'-	'-	'-	'-	CACNB2	White matter microstructure (fractional anisotropy)	white matter microstructure measurement	'-	GCST009539	10:18372553
Oceanian	10	17823958	18709344	0.0021	rs1325994-<b>?</b>	3 x 10-9	(Superior fronto-occipital fasciculus)	'-	'-	'-	'-	CACNB2	White matter microstructure (mean diusivities)	white matter microstructure measurement	'-	GCST009538	10:18368592
Oceanian	10	17823958	18709344	0.0021	rs147375394-<b>?</b>	1 x 10-8	(Superior fronto-occipital fasciculus)	'-	'-	'-	'-	CACNB2	White matter microstructure (mean diusivities)	white matter microstructure measurement	'-	GCST009538	10:18385373
Oceanian	10	17823958	18709344	0.0021	rs7074010-<b>?</b>	5 x 10-8	(Superior fronto-occipital fasciculus)	'-	'-	'-	'-	CACNB2	White matter microstructure (mean diusivities)	white matter microstructure measurement	'-	GCST009538	10:18424641
Oceanian	10	17823958	18709344	0.0021	rs7898858-<b>?</b>	2 x 10-9	(Anterior limb of internal capsule)	'-	'-	'-	'-	CACNB2	White matter microstructure (mean diusivities)	white matter microstructure measurement	'-	GCST009538	10:18364932
Oceanian	10	17823958	18709344	0.0021	rs4748463-<b>?</b>	4 x 10-8	(Anterior limb of internal capsule)	'-	'-	'-	'-	CACNB2	White matter microstructure (mean diusivities)	white matter microstructure measurement	'-	GCST009538	10:18423321
Oceanian	10	17823958	18709344	0.0021	rs1277840-<b>?</b>	9 x 10-10	(Superior fronto-occipital fasciculus)	'-	'-	'-	'-	CACNB2	White matter microstructure (radial diusivities)	white matter microstructure measurement	'-	GCST009540	10:18352912
Oceanian	10	17823958	18709344	0.0021	rs7898858-<b>?</b>	2 x 10-11	(Anterior limb of internal capsule)	'-	'-	'-	'-	CACNB2	White matter microstructure (radial diusivities)	white matter microstructure measurement	'-	GCST009540	10:18364932
Oceanian	10	17823958	18709344	0.0021	rs147375394-<b>?</b>	3 x 10-9	(Anterior limb of internal capsule)	'-	'-	'-	'-	CACNB2	White matter microstructure (radial diusivities)	white matter microstructure measurement	'-	GCST009540	10:18385373
Oceanian	10	17823958	18709344	0.0021	rs57071336-<b>?</b>	4 x 10-8	(Anterior limb of internal capsule)	'-	'-	'-	'-	CACNB2	White matter microstructure (radial diusivities)	white matter microstructure measurement	'-	GCST009540	10:18417115
Oceanian	10	17823958	18709344	0.0021	rs4748463-<b>?</b>	5 x 10-9	(Anterior limb of internal capsule)	'-	'-	'-	'-	CACNB2	White matter microstructure (radial diusivities)	white matter microstructure measurement	'-	GCST009540	10:18423321
Oceanian	10	17823958	18709344	0.0021	rs10764437-<b>?</b>	4 x 10-8	(Posterior corona radiata )	'-	'-	'-	'-	CACNB2	White matter microstructure (radial diusivities)	white matter microstructure measurement	'-	GCST009540	10:18359576
Oceanian	14	41460382	42249103	0.005	rs34217772-<b>?</b>	1 x 10-39		'-	'-	'-	'-	LRFN5	Refractive error	Abnormality of refraction	'-	GCST010002	14:41804367
Oceanian	14	41460382	42249103	0.005	rs61991628-<b>A</b>	2 x 10-8		0.874	'-	0.0608 unit increase	[0.04-0.082]	'-	Myopia (age of diagnosis)	age at onset, Myopia	'-	GCST006290	14:41476239
Oceanian	14	41460382	42249103	0.005	rs36024104-<b>A</b>	8 x 10-17		0.8258	'-	0.0761 unit increase	[0.058-0.094]	LRFN5	Myopia (age of diagnosis)	age at onset, Myopia	'-	GCST006290	14:41825790
Oceanian	14	41460382	42249103	0.005	rs2154294-<b>G</b>	3 x 10-6		0.44	'-	0.08 unit increase	[NR]	'-	Alcoholism (12-month weekly alcohol consumption)	alcohol dependence	'-	GCST001055	14:42186072
Oceanian	14	41460382	42249103	0.005	rs1137567-<b>?</b>	4 x 10-6		NR	1.753	'-	[1.381-2.226]	LRFN5	Alcohol-associated liver disease in non drinkers	alcoholic liver disease	alcohol consumption measurement	GCST90091206	14:41608085
Oceanian	14	43962800	44734273	(1.6e-08, 6.3e-06)	rs273450-<b>?</b> x rs8019773-<b>?</b>	8 x 10-8		NR	'-	'-	'-	No mapped genes x LINC02307 - LINC02277	Total amyloid (SNP x SNP interaction)	amyloid-beta measurement	'-	GCST010339	14:44422277
Oceanian	14	41460382	42249103	0.005	rs1950829-<b>?</b>	2 x 10-8		'-	'-	'-	'-	LRFN5	Anorexia nervosa, attention-deficit/hyperactivity disorder, autism spectrum disorder, bipolar disorder, major depression, obsessive-compulsive disorder, schizophrenia, or Tourette syndrome (pleiotropy)	anorexia nervosa, obsessive-compulsive disorder, attention deficit hyperactivity disorder, Tourette syndrome, unipolar depression, autism spectrum disorder, schizophrenia, bipolar disorder	'-	GCST009600	14:41628734
Oceanian	14	41460382	42249103	0.005	rs1950829-<b>?</b>	3 x 10-8		NR	'-	'-	'-	LRFN5	Major depressive disorder or stress-related disorder	anxiety, stress-related disorder, major depressive disorder	'-	GCST90085697	14:41628734
Oceanian	14	41460382	42249103	0.005	rs9806026-<b>?</b>	5 x 10-8		NR	'-	'-	'-	LRFN5, LINC02315	Major depressive disorder or stress-related disorder	anxiety, stress-related disorder, major depressive disorder	'-	GCST90085697	14:41511395
Oceanian	14	41460382	42249103	0.005	rs138523818-<b>?</b>	3 x 10-7		'-	3.57	'-	[2.19-5.83]	LRFN5	Cervical cancer	cervical carcinoma	'-	GCST009826	14:41755191
Oceanian	14	41460382	42249103	0.005	rs138523818-<b>?</b>	2 x 10-6		'-	1.14	'-	[1.08-1.20]	LRFN5	Cervical cancer (MTAG)	cervical carcinoma	'-	GCST009825	14:41755191
Oceanian	14	41460382	42249103	0.005	rs1957868-<b>?</b>	9 x 10-6	(CE 18:0)	NR	'-	0.1562668 unit increase	[0.087-0.225]	LRFN5	Metabolite levels	cholesteryl ester 18:0 measurement	'-	GCST009391	14:41955271
Oceanian	14	41460382	42249103	0.005	rs61990287-<b>A</b>	6 x 10-9		0.2742	1.02511	'-	'-	LRFN5	Chronotype	chronotype measurement	'-	GCST007576	14:41600686
Oceanian	14	41460382	42249103	0.005	rs1111179-<b>T</b>	3 x 10-8		0.511501	'-	0.005224298 unit decrease	[0.0034-0.0071]	LRFN5	Depressive symptoms	depressive symptom measurement	'-	GCST007340	14:41606749
Oceanian	14	43962800	44734273	(1.6e-08, 6.3e-06)	rs2415841-<b>C</b>	2 x 10-6		0.04655	'-	1.8244 unit increase	[1.07-2.58]	LINC02307	Diastolic blood pressure	diastolic blood pressure	'-	GCST008143	14:44181208
Oceanian	14	43962800	44734273	(1.6e-08, 6.3e-06)	rs10737365-<b>?</b> x rs4608241-<b>?</b>	3 x 10-8		NR	'-	'-	'-	No mapped genes x LINC02307	Diffuse plaques (SNP x SNP interaction)	diffuse plaque measurement	'-	GCST010341	14:44105681
Oceanian	14	41460382	42249103	0.005	rs2147112-<b>?</b>	1 x 10-10		NR	'-	'-	'-	LRFN5	DNA methylation variation (age effect)	DNA methylation	'-	GCST006660	14:41871854
Oceanian	14	43962800	44734273	(1.6e-08, 6.3e-06)	rs9805933-<b>C</b>	1 x 10-6		0.21	'-	0.014 unit increase	[0.0081-0.0199]	FSCB	Factor VII activity	factor VII measurement	'-	GCST007401	14:44551736
Oceanian	14	41460382	42249103	0.005	rs117662630-<b>T</b>	1 x 10-7	(G_Anaerostipes_RNT)	0.014849	'-	0.51683 unit decrease	[0.33-0.71]	'-	Gut microbiota (bacterial taxa, rank normal transformation method)	gut microbiome measurement	'-	GCST010397	14:42231336
Oceanian	14	43962800	44734273	(1.6e-08, 6.3e-06)	rs12884395-<b>G</b>	9 x 10-6	(IGFBP-1 )	0.178	'-	0.02 ng/mL increase	[NR]	'-	Obesity-related traits	IGFBP-1 measurement	'-	GCST001762	14:44637429
Oceanian	14	43962800	44734273	(1.6e-08, 6.3e-06)	rs12590995-<b>C</b>	5 x 10-6	(Ordinal II)	0.9192	'-	0.4532 unit decrease	[0.26-0.65]	LINC02307	Lewy body disease	Lewy body dementia, Lewy body dementia measurement	'-	GCST002591	14:44213661
Oceanian	14	43962800	44734273	(1.6e-08, 6.3e-06)	rs12590995-<b>C</b>	3 x 10-6	(Ordinal I)	0.9191	'-	0.4494 unit decrease	[0.26-0.64]	LINC02307	Lewy body disease	Lewy body dementia, Lewy body dementia measurement	'-	GCST002591	14:44213661
Oceanian	14	43962800	44734273	(1.6e-08, 6.3e-06)	rs712419-<b>?</b>	2 x 10-6		'-	'-	0.076 unit increase	[0.047-0.105]	LINC02302	Body mass index (change over time) in lung cancer	longitudinal BMI measurement	lung carcinoma	GCST004104	14:44734273
Oceanian	14	41460382	42249103	0.005	rs1950829-<b>?</b>	8 x 10-9		NR	1.04645	'-	[1.03-1.06]	LRFN5	Major depressive disorder	major depressive disorder	'-	GCST90085695	14:41628734
Oceanian	14	41460382	42249103	0.005	rs1950829-<b>A</b>	1 x 10-11		0.4827	'-	0.027922139 unit increase	[0.02-0.036]	LRFN5	Major depressive disorder (MTAG)	major depressive disorder	'-	GCST012090	14:41628734
Oceanian	14	41460382	42249103	0.005	rs9806026-<b>?</b>	1 x 10-8		NR	0.9498	'-	[0.93-0.97]	LRFN5, LINC02315	Major depressive disorder	major depressive disorder	'-	GCST90085695	14:41511395
Oceanian	14	41460382	42249103	0.005	rs34217772-<b>?</b>	2 x 10-16		NR	1.081	'-	[1.061-1.102]	LRFN5	Myopia	Myopia	'-	GCST003997	14:41804367
Oceanian	14	41460382	42249103	0.005	rs11645498-<b>?</b> x rs11625136-<b>?</b>	1 x 10-9		NR	'-	'-	'-	No mapped genes x LRFN5	Neurofibrillary tangles (SNP x SNP interaction)	neurofibrillary tangles measurement	'-	GCST010343	14:41842012
Oceanian	14	41460382	42249103	0.005	rs1111179-<b>T</b>	3 x 10-8		0.511501	'-	0.008134178 unit decrease	[0.0052-0.011]	LRFN5	Neuroticism	neuroticism measurement	'-	GCST007339	14:41606749
Oceanian	14	43962800	44734273	(1.6e-08, 6.3e-06)	rs7512769-<b>?</b> x rs928699-<b>?</b>	3 x 10-8		NR	'-	'-	'-	No mapped genes x FSCB - N/A	Total PHF-tau (SNP x SNP interaction)	PHF-tau measurement	'-	GCST010340	14:44534523
Oceanian	14	41460382	42249103	0.005	rs76417744-<b>A</b>	1 x 10-8	(CES2)	0.0122	'-	0.3482 unit increase	NR	LRFN5	Protein quantitative trait loci (liver)	protein measurement	'-	GCST011427	14:41584428
Oceanian	14	43962800	44734273	(1.6e-08, 6.3e-06)	rs113317269-<b>?</b>	6 x 10-7		NR	'-	'-	'-	FSCB	QRS duration in Tripanosoma cruzi seropositivity	QRS duration	Trypanosoma cruzi seropositivity	GCST002284	14:44577426
Oceanian	14	41460382	42249103	0.005	rs2180231-<b>A</b>	2 x 10-13		'-	'-	0.1 unit increase	[0.08-0.12]	LRFN5	Spherical equivalent	refractive error	'-	GCST010378	14:41808458
Oceanian	14	41460382	42249103	0.005	rs36024104-<b>A</b>	1 x 10-19		0.8227	'-	9.09 z score increase	[NR]	LRFN5	Spherical equivalent or myopia (age of diagnosis)	refractive error, age at onset, Myopia	'-	GCST006291	14:41825790
Oceanian	14	43962800	44734273	(1.6e-08, 6.3e-06)	rs1957497-<b>?</b>	5 x 10-6		NR	'-	0.0205 unit decrease	[0.012-0.029]	LINC02307	Number of common colds	susceptibility to common cold measurement	'-	GCST005019	14:43965134
Oceanian	14	41460382	42249103	0.005	rs10131690-<b>?</b>	8 x 10-6		'-	'-	'-	'-	'-	Lateral ventricle temporal horn volume	temporal horn of lateral ventricle volume measurement	'-	GCST009218	14:41496737
Oceanian	14	41460382	42249103	0.005	rs61990288-<b>G</b>	2 x 10-31		0.4917	1.02564	'-	[1.02-1.03]	LRFN5	Depression	unipolar depression	'-	GCST007342	14:41605523
Oceanian	14	41460382	42249103	0.005	rs4904738-<b>C</b>	3 x 10-9		0.43	1.03093	'-	[1.02-1.04]	LRFN5	Depression	unipolar depression	'-	GCST005839	14:41710529
Oceanian	14	41460382	42249103	0.005	rs1900599-<b>A</b>	6 x 10-7		0.2782	'-	0.0065 unit increase	[0.004-0.009]	LRFN5	Depression (broad)	unipolar depression	'-	GCST005902	14:41671998
Oceanian	14	41460382	42249103	0.005	rs1950829-<b>?</b>	3 x 10-16		NR	'-	0.0239 unit increase	'-	LRFN5	Major depressive disorder	unipolar depression	'-	GCST90020227	14:41628734
Oceanian	14	41460382	42249103	0.005	rs61990288-<b>G</b>	2 x 10-10		NR	1.03093	'-	'-	LRFN5	Bipolar disorder or major depressive disorder	unipolar depression, bipolar disorder	'-	GCST010416	14:41605523
Oceanian	14	41460382	42249103	0.005	rs1950832-<b>C</b>	9 x 10-6	(men)	0.78	'-	0.121 kg/m2 decrease	[0.068-0.174]	LRFN5	Urate levels in obese individuals	urate measurement	obese body mass index status	GCST002828	14:41584698
Oceanian	14	41460382	42249103	0.005	rs1950835-<b>T</b>	4 x 10-8		0.512652	'-	0.006271684 unit decrease	[0.004-0.0085]	LRFN5	Positive affect	wellbeing measurement	'-	GCST007338	14:41607437
Oceanian	14	41460382	42249103	0.005	rs1950835-<b>T</b>	2 x 10-8		0.512652	'-	0.0051443544 unit decrease	[0.0033-0.0069]	LRFN5	Well-being spectrum (multivariate analysis)	wellbeing measurement	'-	GCST007341	14:41607437
Oceanian	22	34588101	35006361	0.0017	rs4493363-<b>?</b>	4 x 10-6		NR	'-	'-	'-	LINC02885	Chagas cardiomyopathy in Tripanosoma cruzi seropositivity	Chagas cardiomyopathy	Trypanosoma cruzi seropositivity	GCST002285	22:34748420
Oceanian	22	34588101	35006361	0.0017	rs5755279-<b>?</b>	5 x 10-6		NR	'-	'-	'-	LINC02885	BMI x environmental factors (excluding physical activity) interaction	household income, smoking status measurement, educational attainment, protein intake measurement, carbohydrate intake measurement, alcohol consumption measurement, body mass index, energy intake measurement	'-	GCST012282	22:34790359
Oceanian	22	34588101	35006361	0.0017	rs5755279-<b>?</b>	3 x 10-6		NR	'-	'-	'-	LINC02885	BMI x environmental factors (including physical activity) interaction	household income, smoking status measurement, educational attainment, protein intake measurement, carbohydrate intake measurement, alcohol consumption measurement, physical activity measurement, body mass index, energy intake measurement	'-	GCST012283	22:34790359
Oceanian	22	34588101	35006361	0.0017	rs9619497-<b>A</b>	5 x 10-6		'-	'-	0.2273 unit increase	'-	LINC02885	Metabolite levels (HVA-5-HIAA Factor score)	HVA measurement, 5-HIAA measurement	'-	GCST001817	22:34975259
Oceanian	22	34588101	35006361	0.0017	rs10483182-<b>A</b>	8 x 10-12		0.01	'-	0.04803 unit increase	[0.034-0.062]	LINC02885	Modified Stumvoll Insulin Sensitivity Index (BMI interaction)	insulin sensitivity measurement, body mass index	'-	GCST003659	22:34739115
Oceanian	22	34588101	35006361	0.0017	rs5755145-<b>?</b>	9 x 10-6	(men)	0.2	'-	0.277 unit increase	NR	'-	Circulating leptin levels in high cardiovascular risk	leptin measurement	cardiovascular measurement	GCST009532	22:34618748
Oceanian	22	34588101	35006361	0.0017	rs5994978-<b>?</b>	2 x 10-6		NR	'-	'-	'-	'-	Voxel-wise structural brain imaging measurements in Alzheimer’s disease	neuroimaging measurement	'-	GCST009438	22:34592602
Oceanian	22	34588101	35006361	0.0017	rs5755468-<b>C</b>	4 x 10-6		NR	'-	0.17 unit decrease	[0.092-0.248]	LINC02885	Parkinson's disease progression (cognitive)	Parkinson disease, disease progression measurement	'-	GCST011037	22:34970241
Oceanian	22	34588101	35006361	0.0017	rs5999636-<b>?</b> x rs4854588-<b>?</b>	2 x 10-10		NR	'-	'-	'-	LINC02885 x TOPBP1	Total PHF-tau (SNP x SNP interaction)	PHF-tau measurement	'-	GCST010340	22:34935052|3:133620018
Oceanian	22	34588101	35006361	0.0017	rs12170683-<b>?</b> x rs913068-<b>?</b>	7 x 10-8		NR	'-	'-	'-	N/A - BMP7	Total PHF-tau (SNP x SNP interaction)	PHF-tau measurement	'-	GCST010340	22:34627420|20:57109027
Oceanian	22	34588101	35006361	0.0017	rs4907356-<b>?</b> x rs12170683-<b>?</b>	5 x 10-8		NR	'-	'-	'-	No mapped genes	Total PHF-tau (SNP x SNP interaction)	PHF-tau measurement	'-	GCST010340	22:34627420
Oceanian	22	34588101	35006361	0.0017	rs9312750-<b>?</b> x rs5999636-<b>?</b>	5 x 10-11		NR	'-	'-	'-	No mapped genes x LINC02885	Total PHF-tau (SNP x SNP interaction)	PHF-tau measurement	'-	GCST010340	22:34935052
Oceanian	22	34588101	35006361	0.0017	rs137219-<b>?</b>	4 x 10-6		NR	'-	'-	'-	LINC02885	Gamma glutamyl transferase levels	serum gamma-glutamyl transferase measurement	'-	GCST008175	22:34896519
