# Supplementary material for: Deconvoluting complex correlates of COVID-19 severity with a multi-omic pandemic tracking strategy
Source: Nat Commun. 2022 Aug 30;13:5107. doi: 10.1038/s41467-022-32397-8 (PMC9426371; doi:10.1038/s41467-022-32397-8)
Supplement: Supplementary file 4 — Supplementary Data 2 [file 41467_2022_32397_MOESM4_ESM.xlsx]

## Sheet: Sheet1
	All Subjects in COVIDomics consortium	Subjects included in ancestry admixture analysis	Subjects included in metagenomics analysis
	(COVID - N: 313, COVID+ N=674)	(COVID - N: 161, COVID+ N:450)	(COVID - N: 75, COVID+ N:430)
Severity 0 (no infection)
n	313	161	75
mean age	45.07	42.3193	33.9413
SD age	22.0684	24.3568	25.5827
mean BMI	26.3198	26.666	25.8456
SD BMI	6.41571	6.99951	6.80107
% Female	51.44	49.07	45.33
Severity 1
n	116	78	73
mean age	38.8241	38.4846	38.2123
SD age	15.9997	15.502	15.8004
mean BMI	27.2976	27.3144	27.5092
SD BMI	5.47525	5.83409	5.92438
% Female	51.72	51.28	50.68
Severity 2
n	223	148	143
mean age	44.1386	43.3926	43.2825
SD age	17.1978	16.6826	16.7669
mean BMI	28.2816	27.8449	27.9576
SD BMI	7.02948	6.42667	6.45912
% Female	51.91	53.38	53.15
Severity 3
n	262	172	165
mean age	40.6515	41.711	41.5824
SD age	20.2711	19.7468	19.648
mean BMI	28.2599	27.9025	27.8449
SD BMI	6.56255	6.66311	6.76609
% Female	56.95	50.58	50.91
Severity 4
n	51	36	34
mean age	54.9078	57.7083	56.7941
SD age	19.293	19.4419	19.32
mean BMI	31.6789	32.5732	33.0081
SD BMI	16.111	18.2774	18.7685
% Female	49.02	55.56	55.88
Severity 5
n	5	2	2
mean age	69.4	71	71
SD age	20.4457	24.1831	24.1831
mean BMI	30.488	26.37	26.37
SD BMI	6.43631	4.75176	4.75176
% Female	40	0	0
Severity 6
n	4	3	3
mean age	54.425	58.9333	58.9333
SD age	15.0478	14.7548	14.7548
mean BMI	32.83	29.53	29.53
SD BMI	10.7227	10.3502	10.3502
% Female	75	66.67	66.67
Severity 7
n	9	9	8
mean age	54.8	54.8	52.9625
SD age	23.4128	23.4128	24.3256
mean BMI	32.7	32.7	34.1562
SD BMI	8.09149	8.09149	7.28099
% Female	33.33	33.33	37.5
Severity 8
n	4	2	2
mean age	77.375	70.75	70.75
SD age	8.37272	1.06066	1.06066
mean BMI	27.09	30.03	30.03
SD BMI	3.79335	2.2486	2.2486
% Female	50	50	50
	22
