# Supplementary material for: Deconvoluting complex correlates of COVID-19 severity with a multi-omic pandemic tracking strategy
Source: Nat Commun. 2022 Aug 30;13:5107. doi: 10.1038/s41467-022-32397-8 (PMC9426371; doi:10.1038/s41467-022-32397-8)
Supplement: Supplementary file 5 — Supplementary Data 3 [file 41467_2022_32397_MOESM5_ESM.xlsx]

## Sheet: Sheet1
chr	scovid_sample_q0%	scovid_sample_q25%	scovid_sample_q50%	scovid_sample_q75%	scovid_sample_q100%	scovid_sample_mean	scovid_sample_sd	scovid_var_q0%	scovid_var_q25%	scovid_var_q50%	scovid_var_q75%	scovid_var_q100%	scovid_var_mean	scovid_var_sd
chr1	0.000480095	0.0031978	0.00654433	0.0165006	0.498199	0.035233	0.0983174	0	0.00670017	0.0360134	0.0510888	0.269682	0.035233	0.0309694
chr2	0.000389641	0.00318329	0.00613279	0.013511	0.490605	0.0327055	0.0956438	0	0.00586265	0.0343384	0.0485762	0.268007	0.0327055	0.0286879
chr3	0.000500559	0.0031497	0.00596175	0.013043	0.492192	0.0323272	0.095407	0	0.00586265	0.0335008	0.0485762	0.284757	0.0323272	0.0284915
chr4	0.000451629	0.00314668	0.00600863	0.0124975	0.494843	0.0315295	0.0952362	0	0.00586265	0.0335008	0.0469012	0.278057	0.0315295	0.0280772
chr5	0.000413369	0.00293801	0.00585864	0.0131761	0.494061	0.0321409	0.0956559	0	0.00586265	0.0335008	0.0477387	0.263819	0.0321409	0.0282675
chr6	0.000559149	0.00372145	0.00708966	0.013913	0.484898	0.0322939	0.0932541	0	0.00502513	0.0335008	0.0477387	0.274707	0.0322939	0.029792
chr7	0.000390994	0.00337856	0.00676856	0.0155774	0.497355	0.0339754	0.0970284	0	0.00670017	0.0351759	0.0502513	0.263819	0.0339755	0.0298
chr8	0.000402409	0.00317339	0.00619533	0.013415	0.496453	0.0328456	0.0962583	0	0.00586265	0.0343384	0.0494137	0.264657	0.0328456	0.0285193
chr9	0.000485391	0.003476	0.00714012	0.0177921	0.493174	0.0356275	0.0972768	0	0.00670017	0.0360134	0.0527638	0.279732	0.0356275	0.0317126
chr10	0.000371355	0.00320294	0.00643482	0.0153738	0.486054	0.0339126	0.0958621	0	0.00586265	0.0343384	0.0502513	0.278057	0.0339126	0.0300308
chr11	0.000470688	0.00329232	0.00643817	0.0154739	0.497858	0.0342826	0.0972422	0	0.00670017	0.0351759	0.0502513	0.266332	0.0342826	0.0301696
chr12	0.000382142	0.00327765	0.00654614	0.0157647	0.494374	0.0341917	0.096866	0	0.00586265	0.0351759	0.0502513	0.273869	0.0341917	0.0303817
chr13	0.000407729	0.0029925	0.0058176	0.0127175	0.488864	0.032249	0.0953139	0	0.00586265	0.0335008	0.0485762	0.258794	0.032249	0.0285355
chr14	0.000271123	0.00319511	0.006426	0.0157327	0.48583	0.0338128	0.0955292	0	0.00586265	0.0343384	0.0502513	0.266332	0.0338128	0.0303836
chr15	0.000310175	0.00389794	0.00794878	0.0190397	0.508744	0.037064	0.100364	0	0.00753769	0.0376884	0.0544389	0.262144	0.037064	0.0316857
chr16	0.00039866	0.00409368	0.00876415	0.024174	0.515794	0.0426518	0.105396	0	0.0100503	0.041876	0.061139	0.266332	0.0426518	0.0353011
chr17	0.000316579	0.00392386	0.00872819	0.0244793	0.509455	0.0432826	0.104051	0	0.0100503	0.0410385	0.0619765	0.30402	0.0432826	0.0372978
chr18	0.000405949	0.00345273	0.00710627	0.0156323	0.49835	0.0350316	0.0983901	0	0.00670017	0.0360134	0.0510888	0.28392	0.0350316	0.03056
chr19	0.000539131	0.00433379	0.00978139	0.0301277	0.527069	0.0492219	0.11057	0	0.0117253	0.0443886	0.0720268	0.458124	0.0492219	0.0409875
chr20	0.000261018	0.00337148	0.00762462	0.021563	0.5058	0.0402129	0.103035	0	0.00837521	0.040201	0.0577889	0.253769	0.0402129	0.034358
chr21	0.000313061	0.00355877	0.00748584	0.0181299	0.526679	0.0381053	0.104181	0	0.00921273	0.0393635	0.0544389	0.258794	0.0381052	0.0317216
chr22	0.000435553	0.00416745	0.00891399	0.0273334	0.510201	0.046559	0.107334	0	0.0100503	0.0452261	0.0678392	0.262144	0.046559	0.0390269
